# Supplementary material for: Gastrointestinal carriage of Klebsiella pneumoniae in a general adult population: a cross-sectional study of risk factors and bacterial genomic diversity
Source: Gut Microbes. 2021 Jun 28;13(1):1939599. doi: 10.1080/19490976.2021.1939599 (PMC8244762; doi:10.1080/19490976.2021.1939599)
Supplement: Supplemental Material [file KGMI_A_1939599_SM6572.zip]

Archive with 3 entries (2 files):
- supplementary/
- supplementary/20210510 Supplementary Table 3.XLSX
- supplementary/20210510_Supplementary_material_Kp T7_Gut Microbes.docx
