# Supplementary material for: Gastrointestinal carriage of Klebsiella pneumoniae in a general adult population: a cross-sectional study of risk factors and bacterial genomic diversity
Source: Gut Microbes. 2021 Jun 28;13(1):1939599. doi: 10.1080/19490976.2021.1939599 (PMC8244762; doi:10.1080/19490976.2021.1939599)
Supplement: Supplemental Material [file KGMI_A_1939599_SM6572.zip › supplementary/20210510 Supplementary Table 3.XLSX]

## Sheet: Ark1
Suppl. Table 3 Genomic and phenotypic characteristics of 484 K. pneumoniae species complex isolates
Strain information					Genome characteristics based on Kleborate1 and the Klebsiella sequence typing database at Institutt Pasteur2
Strain	Sample_taken	Year	Bioproject	Biosample accession	Species	Species_match	Contig_count	N50	Largest_contig	Total_size	ST	Virulence_score	Resistance_score	Num_resistance_classes	Num_resistance_genes	Yersiniabactin	YbST	Colibactin	CbST	Aerobactin5	AbST	Salmochelin5	SmST	RmpADC	RmST	rmpA2	wzi	K_locus6	K_locus_problems6	K_locus_confidence6	K_locus_identity6	K_locus_missing_genes6	O_locus6	O_type6	O_locus_problems6	O_locus_confidence6	O_locus_identity6	O_locus_missing_genes6	Aminoglycosides_acquired	Fosfomycin_acquired	Fluroquinolone_acquired	MLS_acquired	Sul_acquired	Tet_acquired	Tmt_acquired	Narrow spectrum beta-lactamases acquired	Inhibitor resistant beta-lactamses acquired	ESBL_acquired	blaSHV, blaLEN, blaOKP7
T7-001	16/03/2015	2015	PRJEB42350	SAMEA7773552	Klebsiella pneumoniae	strong	75	316046	761389	5352948	ST4641	1	0	0	0	ybt 4; plasmid	375	-	0	-	0	-	0	-	0	-	-	KL55	?-*	Good	94.48%	KL55_17_rmlA,KL55_18_rmlD,KL55_19_rmlC	OL102	OL102	?-*	None	83.04%	OL102_02_rfbA,OL102_03_rfbD,OL102_04_rfbC,OL102_05_wbbL,OL102_06_rhamnan,OL102_07_wzm,OL102_08_wzt	-	-	-	-	-	-	-	-	-	-	SHV-264
T7-002	19/03/2015	2015	PRJEB42350	SAMEA7773553	Klebsiella quasipneumoniae subsp. similipneumoniae	strong	33	2900390	2900390	5119782	ST1319	0	0	0	0	-	0	-	0	-	0	-	0	-	0	-	wzi198	KL127	*	Very high	96.21%		OL103	OL103	none	Very high	98.89%		-	-	-	-	-	-	-	-	-	-	OKP-B-20
T7-003	19/03/2015	2015	PRJEB42350	SAMEA7773554	Klebsiella variicola subsp. variicola	strong	78	376581	679016	5494907	ST596	0	0	0	0	-	0	-	0	-	0	-	0	-	0	-	wzi184	KL45	-+	Low	93.89%	KL45_05_wzb,KL45_06_wzc	O3/O3a	O3/O3a	none	Very high	99.25%		-	-	-	-	-	-	-	-	-	-	LEN-16
T7-004	23/03/2015	2015	PRJEB42350	SAMEA7773555	Klebsiella variicola subsp. variicola	strong	200	132699	369494	5816341	ST681	0	0	0	0	-	0	-	0	-	0	-	0	-	0	-	wzi69	KL143	?-*	Good	95.17%	KL143_14,KL143_15_wzx,KL143_16_wcsW	O5	O5	none	Very high	99.72%		-	-	-	-	-	-	-	-	-	-	LEN-2
T7-005	24/03/2015	2015	PRJEB42350	SAMEA7773556	Klebsiella variicola subsp. variicola	strong	160	320494	840216	6130552	ST4586	0	0	0	0	-	0	-	0	-	0	-	0	-	0	-	wzi352	KL113	?-	Good	98.89%	KL113_18_manC	O3/O3a	O3/O3a	?-	Good	99.21%	O3/O3a_01_manC	-	-	-	-	-	-	-	-	-	-	LEN-16
T7-006	24/03/2015	2015	PRJEB42350	SAMEA7773557	Klebsiella pneumoniae	strong	128	219252	1122800	5474813	ST70	0	0	0	0	-	0	-	0	-	0	-	0	-	0	-	wzi162	KL122	none	Very high	99.96%		O2v2	O2	none	Very high	98.50%		-	-	-	-	-	-	-	-	-	-	SHV-32
T7-007	25/03/2015	2015	PRJEB42350	SAMEA7773558	Klebsiella pneumoniae	strong	175	202808	715071	5570804	ST26	0	0	0	0	-	0	-	0	-	0	-	0	-	0	-	wzi236	KL10	none	Very high	99.57%		O1v2	O1	none	Very high	99.41%		-	-	-	-	-	-	-	-	-	-	SHV-36
T7-008	25/03/2015	2015	PRJEB42350	SAMEA7773559	Klebsiella variicola subsp. variicola	strong	49	398336	1591359	5461722	ST4598	0	0	0	0	-	0	-	0	-	0	-	0	-	0	-	wzi357	KL71	none	Very high	99.36%		O3/O3a	O3/O3a	none	Very high	99.23%		-	-	-	-	-	-	-	-	-	-	LEN-2
T7-009	27/03/2015	2015	PRJEB42350	SAMEA7773560	Klebsiella variicola subsp. variicola	strong	54	447409	1449718	5624776	ST1791	0	0	0	0	-	0	-	0	-	0	-	0	-	0	-	-	KL34	*	Very high	95.98%		O5	O5	none	Very high	99.49%		-	-	-	-	-	-	-	-	-	-	LEN-13
T7-010	25/03/2015	2015	PRJEB42350	SAMEA7773561	Klebsiella pneumoniae	strong	165	150150	313985	5450238	ST3041	0	0	0	0	-	0	-	0	-	0	-	0	-	0	-	wzi273	KL30	?-+*	Good	96.45%	KL30_15_wcuG	O1v2	O1	none	Very high	99.48%		-	-	-	-	-	-	-	-	-	-	SHV-14
T7-011	09/04/2015	2015	PRJEB42350	SAMEA7773562	Klebsiella pneumoniae	strong	72	282925	851654	5342048	ST1862	0	0	0	0	-	0	-	0	-	0	-	0	-	0	-	wzi56	KL55	-*	High	96.23%	KL55_09_wcpH	O5	O5	*	High	94.23%		-	-	-	-	-	-	-	-	-	-	SHV-1
T7-012	08/04/2015	2015	PRJEB42350	SAMEA7773563	Klebsiella pneumoniae	strong	82	235265	706148	5308010	ST20	0	0	0	0	-	0	-	0	-	0	-	0	-	0	-	wzi84	KL28	none	Very high	99.16%		O1v2	O1	none	Very high	98.38%		-	-	-	-	-	-	-	-	-	-	SHV-83
T7-013	09/04/2015	2015	PRJEB42350	SAMEA7773564	Klebsiella pneumoniae	strong	106	206241	609657	5436773	ST45	1	0	1	1	ybt 10; ICEKp4	78	-	0	-	0	-	0	-	0	-	wzi101	KL24	none	Very high	99.00%		O2v1	O2	none	Very high	98.76%		-	-	-	-	-	tet(D)	-	-	-	-	SHV-1
T7-015	10/04/2015	2015	PRJEB42350	SAMEA7773565	Klebsiella variicola subsp. variicola	strong	41	850812	2342626	5420919	ST4599	0	0	0	0	-	0	-	0	-	0	-	0	-	0	-	wzi66	KL19	none	Very high	99.62%		O3/O3a	O3/O3a	none	Very high	99.34%		-	-	-	-	-	-	-	-	-	-	LEN-9
T7-016	13/04/2015	2015	PRJEB42350	SAMEA7773566	Klebsiella pneumoniae	strong	174	158723	443226	5398188	ST20	0	0	0	0	-	0	-	0	-	0	-	0	-	0	-	wzi84	KL28	?	Good	99.17%		O1v2	O1	none	Very high	98.39%		-	-	-	-	-	-	-	-	-	-	SHV-83
T7-017	16/04/2015	2015	PRJEB42350	SAMEA7773567	Klebsiella pneumoniae	strong	53	444847	900125	5254337	ST129	0	0	0	0	-	0	-	0	-	0	-	0	-	0	-	wzi105	KL108	none	Very high	100.00%		O1v2	O1	none	Very high	98.98%		-	-	-	-	-	-	-	-	-	-	SHV-28
T7-018	19/04/2015	2015	PRJEB42350	SAMEA7773568	Klebsiella quasipneumoniae subsp. similipneumoniae	strong	55	753410	1087136	5234869	ST841	0	0	0	0	-	0	-	0	-	0	-	0	-	0	-	wzi517	KL70	+*	Good	95.51%		O3b	O3b	none	Very high	98.85%		-	-	-	-	-	-	-	-	-	-	OKP-B-22
T7-019	15/04/2015	2015	PRJEB42350	SAMEA7773569	Klebsiella pneumoniae	strong	170	196759	756542	5509078	ST26	0	0	0	0	-	0	-	0	-	0	-	0	-	0	-	wzi236	KL10	none	Very high	99.57%		O1v2	O1	none	Very high	99.41%		-	-	-	-	-	-	-	-	-	-	SHV-36
T7-020	17/04/2015	2015	PRJEB42350	SAMEA7773570	Klebsiella pneumoniae	strong	109	386192	920083	5437238	ST17	0	0	0	0	-	0	-	0	-	0	-	0	-	0	-	wzi82	KL38	none	Very high	98.98%		O2v2	O2	none	Very high	98.45%		-	-	-	-	-	-	-	-	-	-	SHV-11
T7-021	20/04/2015	2015	PRJEB42350	SAMEA7773571	Klebsiella quasipneumoniae subsp. similipneumoniae	strong	50	567896	1439327	5308109	ST4625	0	0	0	0	-	0	-	0	-	0	-	0	-	0	-	wzi5	KL5	*	Very high	98.66%		O12	O12	none	Very high	98.65%		-	-	-	-	-	-	-	-	-	-	OKP-B-7
T7-022	19/04/2015	2015	PRJEB42350	SAMEA7773572	Klebsiella variicola subsp. variicola	strong	66	448032	1280009	5721375	ST3353	0	0	0	0	-	0	-	0	-	0	-	0	-	0	-	wzi422	KL126	*	Very high	95.17%		OL103	OL103	none	Very high	96.56%		-	-	-	-	-	-	-	-	-	-	LEN-83
T7-023	20/04/2015	2015	PRJEB42350	SAMEA7773573	Klebsiella variicola subsp. variicola	strong	123	386473	798483	5852319	ST4605	1	0	0	0	ybt unknown	368	-	0	-	0	-	0	-	0	-	wzi54	KL54	*	High	94.39%		O3/O3a	O3/O3a	none	Very high	99.41%		-	-	-	-	-	-	-	-	-	-	LEN-33
T7-024	20/04/2015	2015	PRJEB42350	SAMEA7773574	Klebsiella pneumoniae	strong	109	206241	461667	5484103	ST45	1	0	1	1	ybt 10; ICEKp4	78	-	0	-	0	-	0	-	0	-	wzi101	KL24	none	Very high	99.01%		O2v1	O2	none	Very high	98.76%		-	-	-	-	-	tet(D)	-	-	-	-	SHV-1
T7-025	23/04/2015	2015	PRJEB42350	SAMEA7773575	Klebsiella pneumoniae	strong	151	196045	386491	5610738	ST26	0	0	0	0	-	0	-	0	-	0	-	0	-	0	-	wzi236	KL10	none	Very high	99.57%		O1v2	O1	none	Very high	99.41%		-	-	-	-	-	-	-	-	-	-	SHV-36
T7-026	24/04/2015	2015	PRJEB42350	SAMEA7773576	Klebsiella pneumoniae	strong	57	364103	880692	5165438	ST4651	0	0	0	0	-	0	-	0	-	0	-	0	-	0	-	wzi86	KL125	*	High	90.33%		O3/O3a	O3/O3a	*	Very high	95.47%		-	-	-	-	-	-	-	-	-	-	SHV-37
T7-027	28/04/2015	2015	PRJEB42350	SAMEA7773577	Klebsiella pneumoniae	strong	92	371349	906053	5476533	ST4039	1	0	0	0	ybt 4; plasmid	362	-	0	-	0	-	0	-	0	-	wzi5	KL5	?-*	Good	99.22%	KL5_18_manB	O3b	O3b	?-	Good	99.61%	O3b_02_manB	-	-	-	-	-	-	-	-	-	-	SHV-11
T7-028	27/04/2015	2015	PRJEB42350	SAMEA7773578	Klebsiella pneumoniae	strong	154	153896	745134	5465468	ST3043	0	0	0	0	-	0	-	0	-	0	-	0	-	0	-	wzi236	KL10	?-	Good	99.99%	KL10_14_wzy	O2v2	O2	*	Very high	96.48%		-	-	-	-	-	-	-	-	-	-	SHV-36
T7-029	29/04/2015	2015	PRJEB42350	SAMEA7773579	Klebsiella pneumoniae	strong	53	435930	1509985	5288143	ST45	1	0	0	0	ybt 10; ICEKp4	78	-	0	-	0	-	0	-	0	-	wzi101	KL24	none	Very high	99.02%		O2v1	O2	none	Very high	98.76%		-	-	-	-	-	-	-	-	-	-	SHV-265
T7-030	27/04/2015	2015	PRJEB42350	SAMEA7773580	Klebsiella quasipneumoniae subsp. quasipneumoniae	strong	70	347096	1093601	5544358	ST3537	0	0	0	0	-	0	-	0	-	0	-	0	-	0	-	-	KL1	?-+*	Good	94.92%	KL1_18_manC,KL1_19_manB	O3/O3a	O3/O3a	?-	Good	95.99%	O3/O3a_01_manC,O3/O3a_02_manB	-	-	-	-	-	-	-	-	-	-	OKP-A-7
T7-031	27/04/2015	2015	PRJEB42350	SAMEA7773581	Klebsiella pneumoniae	strong	99	287011	718268	5412143	ST4585	0	0	0	0	-	0	-	0	-	0	-	0	-	0	-	wzi177	KL125	*	High	90.32%		O5	O5	*	High	94.40%		-	-	-	-	-	-	-	-	-	-	SHV-263
T7-032	28/04/2015	2015	PRJEB42350	SAMEA7773582	Klebsiella variicola subsp. variicola	strong	110	437111	598015	5727280	ST790	1	0	0	0	ybt unknown	370	-	0	-	0	-	0	-	0	-	wzi541	KL23	-*	High	87.73%	KL23_09_wckU	O3/O3a	O3/O3a	none	Very high	99.36%		-	-	-	-	-	-	-	-	-	-	LEN-13
T7-033	04/05/2015	2015	PRJEB42350	SAMEA7773583	Klebsiella pneumoniae	strong	114	194192	782234	5525594	ST70	0	0	0	0	-	0	-	0	-	0	-	0	-	0	-	wzi162	KL122	none	Very high	99.95%		O2v2	O2	none	Very high	98.49%		-	-	-	-	-	-	-	-	-	-	SHV-32
T7-034	04/05/2015	2015	PRJEB42350	SAMEA7773584	Klebsiella pneumoniae	strong	136	192484	593722	5725056	ST4255	0	0	0	0	-	0	-	0	-	0	-	0	-	0	-	wzi162	KL140	none	Very high	99.66%		O3b	O3b	none	Very high	98.99%		-	-	-	-	-	-	-	-	-	-	SHV-11
T7-035	03/05/2015	2015	PRJEB42350	SAMEA7773585	Klebsiella pneumoniae	strong	60	340576	914518	5092582	ST1750	0	0	0	0	-	0	-	0	-	0	-	0	-	0	-	wzi40	KL3	none	Very high	99.97%		O2v2	O2	none	Very high	98.72%		-	-	-	-	-	-	-	-	-	-	SHV-1
T7-036	04/05/2015	2015	PRJEB42350	SAMEA7773586	Klebsiella pneumoniae	strong	54	830031	997998	5169598	ST1958	0	0	0	0	-	0	-	0	-	0	-	0	-	0	-	wzi89	KL110	none	Very high	99.50%		O2v1	O2	none	Very high	98.52%		-	-	-	-	-	-	-	-	-	-	SHV-27
T7-037	04/05/2015	2015	PRJEB42350	SAMEA7773587	Klebsiella pneumoniae	strong	117	293315	647338	5454035	ST20	0	0	0	0	-	0	-	0	-	0	-	0	-	0	-	wzi84	KL28	none	Very high	99.17%		O1v2	O1	none	Very high	98.38%		-	-	-	-	-	-	-	-	-	-	SHV-83
T7-038	07/05/2015	2015	PRJEB42350	SAMEA7773588	Klebsiella quasipneumoniae subsp. similipneumoniae	strong	33	800311	2109492	5095542	ST4096	0	0	0	0	-	0	-	0	-	0	-	0	-	0	-	wzi314	KL6	*	Very high	95.99%		O12	O12	none	Perfect	100.00%		-	-	-	-	-	-	-	-	-	-	OKP-B-57
T7-039	02/05/2015	2015	PRJEB42350	SAMEA7773589	Klebsiella pneumoniae	strong	39	857331	1899715	5072212	ST4291	0	0	0	0	-	0	-	0	-	0	-	0	-	0	-	wzi173	KL102	none	Very high	99.21%		O2v2	O2	none	Very high	98.44%		-	-	-	-	-	-	-	-	-	-	SHV-11
T7-040	06/05/2015	2015	PRJEB42350	SAMEA7773590	Klebsiella pneumoniae	strong	79	349752	790115	5492805	ST14	0	0	0	0	-	0	-	0	-	0	-	0	-	0	-	wzi2	KL2	none	Very high	99.74%		O1v1	O1	none	Very high	99.99%		-	-	-	-	-	-	-	-	-	-	SHV-28
T7-041	05/05/2015	2015	PRJEB42350	SAMEA7773591	Klebsiella variicola subsp. variicola	strong	67	436858	1422429	5580719	ST1562	0	0	0	0	-	0	-	0	-	0	-	0	-	0	-	wzi454	KL114	none	Very high	97.37%		O3/O3a	O3/O3a	none	Very high	99.27%		-	-	-	-	-	-	-	-	-	-	LEN-10
T7-042	05/05/2015	2015	PRJEB42350	SAMEA7773592	Klebsiella pneumoniae	strong	105	265646	909068	5470495	ST151	0	0	0	0	-	0	-	0	-	0	-	0	-	0	-	wzi2	KL30	none	Very high	99.15%		O1v2	O1	none	Very high	99.19%		-	-	-	-	-	-	-	-	-	-	SHV-1
T7-043	07/05/2015	2015	PRJEB42350	SAMEA7773593	Klebsiella pneumoniae	strong	77	233730	974814	5375512	ST551	0	0	0	0	-	0	-	0	-	0	-	0	-	0	-	wzi18	KL10	none	Very high	96.63%		O1v1	O1	none	Very high	98.06%		-	-	-	-	-	-	-	-	-	-	SHV-11
T7-044	07/05/2015	2015	PRJEB42350	SAMEA7773594	Klebsiella pneumoniae	strong	81	233730	974814	5375485	ST551	0	0	0	0	-	0	-	0	-	0	-	0	-	0	-	wzi18	KL10	none	Very high	96.63%		O1v1	O1	none	Very high	98.06%		-	-	-	-	-	-	-	-	-	-	SHV-11
T7-045	08/05/2015	2015	PRJEB42350	SAMEA7773595	Klebsiella pneumoniae	strong	188	224108	563694	5525141	ST416	0	0	0	0	-	0	-	0	-	0	-	0	-	0	-	wzi273	KL30	*	Very high	96.45%		O1v2	O1	none	Very high	99.49%		-	-	-	-	-	-	-	-	-	-	SHV-14
T7-046	08/05/2015	2015	PRJEB42350	SAMEA7773596	Klebsiella pneumoniae	strong	70	265099	1157346	5414877	ST37	0	0	0	0	-	0	-	0	-	0	-	0	-	0	-	wzi50	KL15	none	Very high	99.78%		O4	O4	none	Very high	99.71%		-	-	-	-	-	-	-	-	-	-	SHV-266
T7-047	07/05/2015	2015	PRJEB42350	SAMEA7773597	Klebsiella pneumoniae	strong	137	295983	820687	5412351	ST133	0	0	0	0	-	0	-	0	-	0	-	0	-	0	-	wzi180	KL116	-	High	99.97%	KL116_17_wcpG	O1v1	O1	none	Very high	98.62%		-	-	-	-	-	-	-	-	-	-	SHV-75
T7-048	10/05/2015	2015	PRJEB42350	SAMEA7773598	Klebsiella pneumoniae	strong	190	126684	503592	5614303	ST253	0	0	0	0	-	0	-	0	-	0	-	0	-	0	-	wzi50	KL15	none	Very high	99.83%		O4	O4	none	Very high	99.67%		-	-	-	-	-	-	-	-	-	-	SHV-36
T7-049	14/05/2015	2015	PRJEB42350	SAMEA7773599	Klebsiella pneumoniae	strong	43	708420	841296	5155208	ST4633	0	0	0	0	-	0	-	0	-	0	-	0	-	0	-	wzi31	KL31	none	Very high	99.28%		O5	O5	*	High	94.27%		-	-	-	-	-	-	-	-	-	-	SHV-1
T7-050	11/05/2015	2015	PRJEB42350	SAMEA7773600	Klebsiella variicola subsp. variicola	strong	69	378984	606534	5394044	ST3948	0	0	0	0	-	0	-	0	-	0	-	0	-	0	-	wzi289	KL47	none	Very high	95.74%		O3/O3a	O3/O3a	none	Very high	99.35%		-	-	-	-	-	-	-	-	-	-	LEN-22
T7-051	12/05/2015	2015	PRJEB42350	SAMEA7773601	Klebsiella pneumoniae	strong	76	349962	676344	5453365	ST1799	0	0	0	0	-	0	-	0	-	0	-	0	-	0	-	-	KL16	none	Very high	99.42%		O1v1	O1	none	Very high	98.10%		-	-	-	-	-	-	-	-	-	-	SHV-28
T7-052	10/05/2015	2015	PRJEB42350	SAMEA7773602	Klebsiella quasipneumoniae subsp. quasipneumoniae	strong	55	393324	917489	5521321	ST4093	0	0	0	0	-	0	-	0	-	0	-	0	-	0	-	-	KL46	*	Very high	98.10%		O3/O3a	O3/O3a	none	Very high	96.12%		-	-	-	-	-	-	-	-	-	-	OKP-A-8
T7-053	14/05/2015	2015	PRJEB42350	SAMEA7773603	Klebsiella variicola subsp. variicola	strong	83	359904	1026011	5662193	ST549	0	0	0	0	-	0	-	0	-	0	-	0	-	0	-	wzi427	KL151	*	High	93.20%		O5	O5	none	Very high	99.56%		-	-	-	-	-	-	-	-	-	-	LEN-2
T7-054	11/05/2015	2015	PRJEB42350	SAMEA7773604	Klebsiella pneumoniae	strong	143	247320	500807	5537708	ST253	0	0	0	0	-	0	-	0	-	0	-	0	-	0	-	wzi25	KL25	-	High	99.85%	KL25_09_wfeD	O1v2	O1	none	Very high	99.39%		-	-	-	-	-	-	-	-	-	-	SHV-36
T7-055	13/05/2015	2015	PRJEB42350	SAMEA7773605	Klebsiella variicola subsp. variicola	strong	93	200403	563248	5662702	ST454	0	0	0	0	-	0	-	0	-	0	-	0	-	0	-	wzi198	KL67	*	Very high	97.67%		OL103	OL103	none	Very high	98.96%		-	-	-	-	-	-	-	-	-	-	LEN-2
T7-056	19/05/2015	2015	PRJEB42350	SAMEA7773606	Klebsiella variicola subsp. variicola	strong	82	352859	1043443	5661779	ST4043	0	0	0	0	-	0	-	0	-	0	-	0	-	0	-	wzi198	KL67	*	Very high	97.70%		OL103	OL103	none	Very high	98.92%		-	-	-	-	-	-	-	-	-	-	LEN-13
T7-057	20/05/2015	2015	PRJEB42350	SAMEA7773607	Klebsiella pneumoniae	strong	44	412427	944513	5284252	ST2004	0	0	0	0	-	0	-	0	-	0	-	0	-	0	-	wzi83	KL23	none	Very high	99.60%		O2v2	O2	none	Very high	98.45%		-	-	-	-	-	-	-	-	-	-	SHV-168
T7-058	20/05/2015	2015	PRJEB42350	SAMEA7773608	Klebsiella pneumoniae	strong	68	420896	768590	5297496	ST873	0	0	0	0	-	0	-	0	-	0	-	0	-	0	-	wzi50	KL52	none	Very high	99.91%		OL101	OL101	*	High	94.92%		-	-	-	-	-	-	-	-	-	-	SHV-27
T7-059	19/05/2015	2015	PRJEB42350	SAMEA7773609	Klebsiella pneumoniae	strong	67	323971	760786	5425606	ST20	0	0	0	0	-	0	-	0	-	0	-	0	-	0	-	wzi421	KL22	-	Good	99.07%	KL22_17	O2v2	O2	none	Very high	98.38%		-	-	-	-	-	-	-	-	-	-	SHV-1
T7-060	18/05/2015	2015	PRJEB42350	SAMEA7773610	Klebsiella variicola subsp. variicola	strong	55	608066	2602753	5361343	ST1478	0	0	0	0	-	0	-	0	-	0	-	0	-	0	-	wzi431	KL14	?-+*	Good	90.88%	KL14_13,KL14_19_manC,KL14_20_manB	O3/O3a	O3/O3a	?-	Good	99.33%	O3/O3a_01_manC,O3/O3a_02_manB	-	-	-	-	-	-	-	-	-	-	LEN-27
T7-061	18/05/2015	2015	PRJEB42350	SAMEA7773611	Klebsiella pneumoniae	strong	94	366755	759018	5462763	ST753	0	0	0	0	-	0	-	0	-	0	-	0	-	0	-	-	KL3	none	Very high	99.60%		O2v2	O2	none	Very high	98.42%		-	-	-	-	-	-	-	-	-	-	SHV-27
T7-062	18/05/2015	2015	PRJEB42350	SAMEA7773612	Klebsiella pneumoniae	strong	114	343173	830630	5427275	ST584	0	0	0	0	-	0	-	0	-	0	-	0	-	0	-	wzi96	KL38	none	Very high	99.97%		O3b	O3b	none	Very high	99.17%		-	-	-	-	-	-	-	-	-	-	SHV-168
T7-063	18/05/2015	2015	PRJEB42350	SAMEA7773613	Klebsiella pneumoniae	strong	81	265744	821389	5412846	ST14	0	0	0	0	-	0	-	0	-	0	-	0	-	0	-	wzi2	KL2	none	Very high	99.75%		O1v1	O1	none	Very high	99.97%		-	-	-	-	-	-	-	-	-	-	SHV-28
T7-064	14/05/2015	2015	PRJEB42350	SAMEA7773614	Klebsiella pneumoniae	strong	178	254269	708909	5537216	ST29	0	0	0	0	-	0	-	0	-	0	-	0	-	0	-	wzi85	KL30	-+*	Good	96.55%	KL30_15_wcuG	O1v2	O1	none	Very high	99.37%		-	-	-	-	-	-	-	-	-	-	SHV-83
T7-065	19/05/2015	2015	PRJEB42350	SAMEA7773615	Klebsiella pneumoniae	strong	89	367262	1137908	5698930	ST37	0	0	0	0	-	0	-	0	-	0	-	0	-	0	-	wzi12	KL12	none	Very high	99.98%		OL103	OL103	*	High	94.57%		-	-	-	-	-	-	-	-	-	-	SHV-11
T7-066	19/05/2015	2015	PRJEB42350	SAMEA7773616	Klebsiella variicola subsp. variicola	strong	108	461522	968321	5854368	ST2386	0	0	0	0	-	0	-	0	-	0	-	0	-	0	-	wzi379	KL43	*	Very high	98.50%		O3/O3a	O3/O3a	none	Very high	99.24%		-	-	-	-	-	-	-	-	-	-	LEN-2
T7-067	19/05/2015	2015	PRJEB42350	SAMEA7773617	Klebsiella pneumoniae	strong	82	348728	975721	5449862	ST25	1	0	4	6	ybt 6; ICEKp5	364	-	0	-	0	-	0	-	0	-	wzi72	KL2	none	Very high	98.40%		O1v2	O1	none	Very high	99.19%		aph3-Ia.v1*?;strA.v1^;strB.v1	-	-	-	sul2	-	dfrA14.v1^	TEM-1D.v1^	-	-	SHV-11
T7-068	21/05/2015	2015	PRJEB42350	SAMEA7773618	Klebsiella pneumoniae	strong	71	368654	1195935	5350679	ST687	0	0	0	0	-	0	-	0	-	0	-	0	-	0	-	wzi135	KL3	none	Very high	99.89%		O2v2	O2	none	Very high	98.56%		-	-	-	-	-	-	-	-	-	-	SHV-1
T7-069	21/05/2015	2015	PRJEB42350	SAMEA7773619	Klebsiella pneumoniae	strong	82	378170	723863	5314096	ST4642	0	0	0	0	-	0	-	0	-	0	-	0	-	0	-	-	KL48	*	High	94.66%		O2v1	O2	none	Very high	98.77%		-	-	-	-	-	-	-	-	-	-	SHV-11
T7-070	21/05/2015	2015	PRJEB42350	SAMEA7773620	Klebsiella pneumoniae	strong	51	490390	771490	5173067	ST1754	0	0	1	1	-	0	-	0	-	0	-	0	-	0	-	wzi322	KL62	none	Very high	99.70%		O2v1	O2	none	Very high	98.75%		-	fosA7*	-	-	-	-	-	-	-	-	SHV-11
T7-071	26/05/2015	2015	PRJEB42350	SAMEA7773621	Klebsiella quasipneumoniae subsp. quasipneumoniae	strong	48	594425	1264418	5234708	ST4653	0	0	0	0	-	0	-	0	-	0	-	0	-	0	-	-	KL21	?-+*	Good	96.55%	KL21_17_manC,KL21_18_manB	O3/O3a	O3/O3a	?-	Good	96.08%	O3/O3a_01_manC,O3/O3a_02_manB	-	-	-	-	-	-	-	-	-	-	OKP-A-35
T7-072	25/05/2015	2015	PRJEB42350	SAMEA7773622	Klebsiella quasipneumoniae subsp. quasipneumoniae	strong	56	552342	999696	5184181	ST4618	0	0	1	1	-	0	-	0	-	0	-	0	-	0	-	-	KL6	*	Very high	95.12%		O5	O5	none	High	94.69%		-	fosA7*	-	-	-	-	-	-	-	-	OKP-A-20
T7-073	22/05/2015	2015	PRJEB42350	SAMEA7773623	Klebsiella pneumoniae	strong	112	179890	623627	5478008	ST461	0	0	0	0	-	0	-	0	-	0	-	0	-	0	-	wzi149	KL62	?-	None	97.38%	KL62_01_galF,KL62_02_cpsACP,KL62_03_wzi,KL62_04_wza,KL62_05_wzb,KL62_06_wzc,KL62_07_wbaP,KL62_08,KL62_09,KL62_10,KL62_11_wzy,KL62_12,KL62_17_manC	O1/O2v2	unknown	none	Very high	98.48%		-	-	-	-	-	-	-	-	-	-	SHV-1
T7-074	25/05/2015	2015	PRJEB42350	SAMEA7773624	Klebsiella pneumoniae	strong	192	204354	765090	5538833	ST1114	0	0	0	0	-	0	-	0	-	0	-	0	-	0	-	-	KL105	none	Very high	99.54%		O3b	O3b	none	Very high	99.26%		-	-	-	-	-	-	-	-	-	-	SHV-11
T7-075	27/05/2015	2015	PRJEB42350	SAMEA7773625	Klebsiella pneumoniae	strong	54	431043	713977	5111352	ST3056	0	0	0	0	-	0	-	0	-	0	-	0	-	0	-	wzi274	KL30	none	Very high	99.16%		O1v1	O1	none	Very high	97.99%		-	-	-	-	-	-	-	-	-	-	SHV-25
T7-076	27/05/2015	2015	PRJEB42350	SAMEA7773626	Klebsiella pneumoniae	strong	82	429194	732363	5273697	ST76	0	0	0	0	-	0	-	0	-	0	-	0	-	0	-	wzi23	KL35	?-+	Good	99.16%	KL35_19_manB	O5	O5	?-*	Good	94.28%	O5_02_manB	-	-	-	-	-	-	-	-	-	-	SHV-1
T7-077	27/05/2015	2015	PRJEB42350	SAMEA7773627	Klebsiella variicola subsp. variicola	strong	121	200954	563248	5787369	ST454	0	0	0	0	-	0	-	0	-	0	-	0	-	0	-	wzi198	KL67	*	Very high	97.67%		OL103	OL103	none	Very high	98.97%		-	-	-	-	-	-	-	-	-	-	LEN-2
T7-078	27/05/2015	2015	PRJEB42350	SAMEA7773628	Klebsiella pneumoniae	strong	88	280942	812009	5499559	ST2039	5	0	0	0	ybt 12; ICEKp10	374	clb 1	67	iuc 2	2	iro 2	37	rmp 2; KpVP-2	4	-	-	KL2	none	Very high	98.44%		O1v1	O1	none	Very high	98.65%		-	-	-	-	-	-	-	-	-	-	SHV-11
T7-079	26/05/2015	2015	PRJEB42350	SAMEA7773629	Klebsiella pneumoniae	strong	101	298004	420302	5573407	ST36	0	0	0	0	-	0	-	0	-	0	-	0	-	0	-	wzi27	KL27	none	Very high	99.98%		O2v2	O2	none	Very high	98.44%		-	-	-	-	-	-	-	-	-	-	SHV-267
T7-080	29/05/2015	2015	PRJEB42350	SAMEA7773630	Klebsiella pneumoniae	strong	177	151792	626582	5808408	ST2791	0	0	0	0	-	0	-	0	-	0	-	0	-	0	-	wzi22	KL48	*	High	94.77%		O1v1	O1	none	Very high	98.00%		-	-	-	-	-	-	-	-	-	-	SHV-11
T7-081	27/05/2015	2015	PRJEB42350	SAMEA7773631	Klebsiella pneumoniae	strong	67	604672	1603602	5420472	ST2552	0	0	0	0	-	0	-	0	-	0	-	0	-	0	-	wzi149	KL62	none	Very high	99.97%		O2v1	O2	none	Very high	98.87%		-	-	-	-	-	-	-	-	-	-	SHV-214
T7-082	29/05/2015	2015	PRJEB42350	SAMEA7773632	Klebsiella pneumoniae	strong	43	371232	1431780	5070928	ST1164	0	0	0	0	-	0	-	0	-	0	-	0	-	0	-	wzi94	KL62	none	Very high	99.93%		O2v1	O2	none	Very high	98.87%		-	-	-	-	-	-	-	-	-	-	SHV-235
T7-083	01/06/2015	2015	PRJEB42350	SAMEA7773633	Klebsiella pneumoniae	strong	92	293154	489761	5475780	ST8	0	0	0	0	-	0	-	0	-	0	-	0	-	0	-	wzi59	KL3	-	High	99.58%	KL3_14	O1v2	O1	?-	Good	98.41%	O1/O2v2_09_gmlB	-	-	-	-	-	-	-	-	-	-	SHV-1
T7-084	01/06/2015	2015	PRJEB42350	SAMEA7773634	Klebsiella pneumoniae	strong	73	342315	734031	5278795	ST42	0	0	0	0	-	0	-	0	-	0	-	0	-	0	-	wzi98	KL122	none	Very high	99.91%		O1v2	O1	none	Very high	98.53%		-	-	-	-	-	-	-	-	-	-	SHV-1
T7-085	01/06/2015	2015	PRJEB42350	SAMEA7773635	Klebsiella pneumoniae	strong	174	139611	408301	5522279	ST34	0	0	0	0	-	0	-	0	-	0	-	0	-	0	-	wzi162	KL122	none	Very high	99.95%		O2v2	O2	none	Very high	98.52%		-	-	-	-	-	-	-	-	-	-	SHV-26
T7-086	01/06/2015	2015	PRJEB42350	SAMEA7773636	Klebsiella pneumoniae	strong	84	468071	896722	5309803	ST4659	0	0	0	0	-	0	-	0	-	0	-	0	-	0	-	wzi83	KL23	none	Very high	99.77%		O2v2	O2	none	Very high	98.49%		-	-	-	-	-	-	-	-	-	-	SHV-11
T7-087	02/06/2015	2015	PRJEB42350	SAMEA7773637	Klebsiella pneumoniae	strong	216	256090	489968	5899175	ST321	0	0	0	0	-	0	-	0	-	0	-	0	-	0	-	wzi131	KL3	?-	Good	99.62%	KL3_14	O2v2	O2	none	Very high	98.53%		-	-	-	-	-	-	-	-	-	-	SHV-1
T7-088	03/06/2015	2015	PRJEB42350	SAMEA7773638	Klebsiella pneumoniae	strong	33	718126	1105527	5071285	ST4631	0	0	0	0	-	0	-	0	-	0	-	0	-	0	-	wzi12	KL107	-+*	None	88.42%	KL107_05_wzb,KL107_06_wzc,KL107_07_wbaP,KL107_08,KL107_09,KL107_10	O3/O3a	O3/O3a	none	Very high	95.87%		-	-	-	-	-	-	-	-	-	-	SHV-261
T7-089	02/06/2015	2015	PRJEB42350	SAMEA7773639	Klebsiella quasipneumoniae subsp. quasipneumoniae	strong	66	503958	848742	5333277	ST4611	0	0	0	0	-	0	-	0	-	0	-	0	-	0	-	-	KL6	*	Very high	95.16%		O3/O3a	O3/O3a	none	Very high	96.05%		-	-	-	-	-	-	-	-	-	-	OKP-A-31
T7-090	03/06/2015	2015	PRJEB42350	SAMEA7773640	Klebsiella quasipneumoniae subsp. quasipneumoniae	strong	59	450228	999900	5181966	ST4618	0	0	1	1	-	0	-	0	-	0	-	0	-	0	-	-	KL6	*	Very high	95.12%		O5	O5	none	High	94.69%		-	fosA7*	-	-	-	-	-	-	-	-	OKP-A-20
T7-091	03/06/2015	2015	PRJEB42350	SAMEA7773641	Klebsiella quasipneumoniae subsp. quasipneumoniae	strong	58	440187	959130	5091820	ST4620	0	0	0	0	-	0	-	0	-	0	-	0	-	0	-	-	KL133	*	Very high	95.87%		O12	O12	none	Very high	98.42%		-	-	-	-	-	-	-	-	-	-	OKP-A-2
T7-092	04/06/2015	2015	PRJEB42350	SAMEA7773642	Klebsiella variicola subsp. variicola	strong	105	461522	1109576	5838324	ST2386	0	0	0	0	-	0	-	0	-	0	-	0	-	0	-	wzi379	KL43	*	Very high	98.51%		O3/O3a	O3/O3a	none	Very high	99.26%		-	-	-	-	-	-	-	-	-	-	LEN-2
T7-093	03/06/2015	2015	PRJEB42350	SAMEA7773643	Klebsiella pneumoniae	strong	134	285389	604141	5474483	ST643	0	0	0	0	-	0	-	0	-	0	-	0	-	0	-	-	KL62	?-	None	98.88%	KL62_03_wzi,KL62_04_wza,KL62_05_wzb,KL62_06_wzc,KL62_07_wbaP,KL62_08,KL62_09,KL62_10,KL62_11_wzy,KL62_12	O1v2	O1	none	Very high	98.48%		-	-	-	-	-	-	-	-	-	-	SHV-26
T7-094	02/06/2015	2015	PRJEB42350	SAMEA7773644	Klebsiella quasipneumoniae subsp. quasipneumoniae	strong	69	478890	661084	5175718	ST2421	0	0	0	0	-	0	-	0	-	0	-	0	-	0	-	wzi5	KL5	?-+*	Good	98.74%	KL5_17_manC,KL5_18_manB	O3/O3a	O3/O3a	?-	Good	96.07%	O3/O3a_01_manC,O3/O3a_02_manB	-	-	-	-	-	-	-	-	-	-	OKP-A-2
T7-095	01/06/2015	2015	PRJEB42350	SAMEA7773645	Klebsiella pneumoniae	strong	92	345381	873365	5533381	ST321	0	0	0	0	-	0	-	0	-	0	-	0	-	0	-	wzi131	KL3	none	Very high	99.62%		O2v2	O2	none	Very high	98.54%		-	-	-	-	-	-	-	-	-	-	SHV-1
T7-096	05/06/2015	2015	PRJEB42350	SAMEA7773646	Klebsiella pneumoniae	strong	236	157491	336769	5857298	ST2791	0	0	0	0	-	0	-	0	-	0	-	0	-	0	-	wzi22	KL48	*	High	94.77%		O1v1	O1	none	Very high	98.00%		-	-	-	-	-	-	-	-	-	-	SHV-11
T7-097	08/06/2015	2015	PRJEB42350	SAMEA7773647	Klebsiella pneumoniae	strong	106	223347	543277	5695979	ST461	0	0	0	0	-	0	-	0	-	0	-	0	-	0	-	wzi236	KL10	none	Very high	99.28%		O1v2	O1	none	Very high	97.94%		-	-	-	-	-	-	-	-	-	-	SHV-1
T7-098	05/06/2015	2015	PRJEB42350	SAMEA7773648	Klebsiella pneumoniae	strong	73	578796	1192551	5381382	ST427	0	0	0	0	-	0	-	0	-	0	-	0	-	0	-	wzi276	KL31	none	Very high	98.87%		O3b	O3b	none	Very high	99.21%		-	-	-	-	-	-	-	-	-	-	SHV-27
T7-099	10/06/2015	2015	PRJEB42350	SAMEA7773649	Klebsiella pneumoniae	strong	97	238771	542187	5473551	ST280	0	0	0	0	-	0	-	0	-	0	-	0	-	0	-	wzi82	KL23	none	Very high	100.00%		O2v2	O2	?	Good	98.46%		-	-	-	-	-	-	-	-	-	-	SHV-27
T7-100	09/06/2015	2015	PRJEB42350	SAMEA7773650	Klebsiella variicola subsp. variicola	strong	106	461522	1080092	5854643	ST2386	0	0	0	0	-	0	-	0	-	0	-	0	-	0	-	wzi379	KL43	*	Very high	98.51%		O3/O3a	O3/O3a	none	Very high	99.25%		-	-	-	-	-	-	-	-	-	-	LEN-2
T7-101	10/06/2015	2015	PRJEB42350	SAMEA7773651	Klebsiella pneumoniae	strong	61	583598	1205364	5312035	ST784	0	0	0	0	-	0	-	0	-	0	-	0	-	0	-	wzi118	KL146	*	Very high	95.16%		O1v2	O1	none	Very high	98.37%		-	-	-	-	-	-	-	-	-	-	SHV-1
T7-102	10/06/2015	2015	PRJEB42350	SAMEA7773652	Klebsiella pneumoniae	strong	66	436966	927947	5376672	ST45	1	0	0	0	ybt 10; ICEKp4	347	-	0	-	0	-	0	-	0	-	wzi5	KL5	?-*	Good	99.22%	KL5_18_manB	O3b	O3b	?-	Good	99.40%	O3b_02_manB	-	-	-	-	-	-	-	-	-	-	SHV-1
T7-103	10/06/2015	2015	PRJEB42350	SAMEA7773653	Klebsiella pneumoniae	strong	105	345786	574391	5280932	ST584	0	0	0	0	-	0	-	0	-	0	-	0	-	0	-	wzi96	KL38	none	Very high	99.97%		O3b	O3b	none	Very high	99.17%		-	-	-	-	-	-	-	-	-	-	SHV-168
T7-104	13/06/2015	2015	PRJEB42350	SAMEA7773654	Klebsiella variicola subsp. variicola	strong	79	290072	586600	5474643	ST4610	0	0	0	0	-	0	-	0	-	0	-	0	-	0	-	-	KL47	?-+	Low	95.63%	KL47_17_rmlD,KL47_18_rmlC	OL103	OL103	-	High	98.86%	OL103_01_rmlC	-	-	-	-	-	-	-	-	-	-	LEN-13
T7-105	10/06/2015	2015	PRJEB42350	SAMEA7773655	Klebsiella variicola subsp. variicola	strong	80	664761	1649408	5743835	ST3195	0	0	0	0	-	0	-	0	-	0	-	0	-	0	-	-	KL34	*	Very high	95.97%		O3/O3a	O3/O3a	none	Very high	99.26%		-	-	-	-	-	-	-	-	-	-	LEN-9
T7-106	11/06/2015	2015	PRJEB42350	SAMEA7773656	Klebsiella pneumoniae	strong	75	280759	453309	5100846	ST76	0	0	0	0	-	0	-	0	-	0	-	0	-	0	-	wzi100	KL10	?-+	Low	96.81%	KL10_18_manC,KL10_19_manB	O3/O3a	O3/O3a	?-	Good	97.94%	O3/O3a_01_manC,O3/O3a_02_manB	-	-	-	-	-	-	-	-	-	-	SHV-268
T7-107	15/06/2015	2015	PRJEB42350	SAMEA7773657	Klebsiella quasipneumoniae subsp. similipneumoniae	strong	45	760444	2451209	5386051	ST4663	0	0	0	0	-	0	-	0	-	0	-	0	-	0	-	wzi507	KL14	?-	Good	98.44%	KL14_20_manB	O3/O3a	O3/O3a	?-	Good	96.25%	O3/O3a_02_manB	-	-	-	-	-	-	-	-	-	-	OKP-B-56
T7-108	10/06/2015	2015	PRJEB42350	SAMEA7773658	Klebsiella variicola subsp. variicola	strong	54	481247	1562604	5737372	ST597	0	0	1	1	-	0	-	0	-	0	-	0	-	0	-	wzi210	KL103	none	Very high	99.94%		O3/O3a	O3/O3a	none	Very high	99.36%		-	fosA7*	-	-	-	-	-	-	-	-	LEN-16
T7-109	11/06/2015	2015	PRJEB42350	SAMEA7773659	Klebsiella variicola subsp. variicola	strong	138	254114	1101818	6073493	ST4157	0	0	0	0	-	0	-	0	-	0	-	0	-	0	-	wzi524	KL158	*	High	91.75%		O3/O3a	O3/O3a	-	Good	98.70%	O3/O3a_01_manC	-	-	-	-	-	-	-	-	-	-	LEN-74
T7-110	11/06/2015	2015	PRJEB42350	SAMEA7773660	Klebsiella quasipneumoniae subsp. quasipneumoniae	strong	99	744937	1055205	5675437	ST4622	0	0	0	0	-	0	-	0	-	0	-	0	-	0	-	wzi425	KL127	*	Very high	96.21%		OL103	OL103	none	Very high	98.57%		-	-	-	-	-	-	-	-	-	-	OKP-A-33
T7-111	12/06/2015	2015	PRJEB42350	SAMEA7773661	Klebsiella variicola subsp. variicola	strong	99	464205	1070565	5817894	ST4146	0	0	0	0	-	0	-	0	-	0	-	0	-	0	-	-	KL107	*	Very high	96.10%		O3/O3a	O3/O3a	none	Very high	99.29%		-	-	-	-	-	-	-	-	-	-	LEN-84
T7-112	12/06/2015	2015	PRJEB42350	SAMEA7773662	Klebsiella quasipneumoniae subsp. quasipneumoniae	strong	47	757831	1864873	5146737	ST4667	0	0	0	0	-	0	-	0	-	0	-	0	-	0	-	wzi282	KL39	*	High	92.81%		O3/O3a	O3/O3a	none	Very high	96.10%		-	-	-	-	-	-	-	-	-	-	OKP-A-19
T7-113	16/06/2015	2015	PRJEB42350	SAMEA7773663	Klebsiella pneumoniae	strong	180	153240	453681	5642258	ST247	0	0	0	0	-	0	-	0	-	0	-	0	-	0	-	wzi27	KL10	?*	Good	96.96%		O3b	O3b	none	Very high	98.74%		-	-	-	-	-	-	-	-	-	-	SHV-1
T7-114	16/06/2015	2015	PRJEB42350	SAMEA7773664	Klebsiella pneumoniae	strong	101	318406	949854	5421865	ST36	0	0	0	0	-	0	-	0	-	0	-	0	-	0	-	wzi27	KL27	none	Very high	99.98%		O2v2	O2	none	Very high	98.42%		-	-	-	-	-	-	-	-	-	-	SHV-11
T7-115	16/06/2015	2015	PRJEB42350	SAMEA7773665	Klebsiella pneumoniae	strong	83	341218	1286640	5530402	ST20	0	0	1	1	-	0	-	0	-	0	-	0	-	0	-	wzi84	KL28	none	Very high	99.17%		O1v2	O1	none	Very high	98.39%		-	-	-	-	-	-	-	TEM-1D.v1^	-	-	SHV-83
T7-116	15/06/2015	2015	PRJEB42350	SAMEA7773666	Klebsiella variicola subsp. variicola	strong	41	712924	1695493	5524313	ST1957	0	0	0	0	-	0	-	0	-	0	-	0	-	0	-	wzi359	KL121	none	Very high	99.34%		O5	O5	none	Very high	99.69%		-	-	-	-	-	-	-	-	-	-	LEN-2
T7-117	16/06/2015	2015	PRJEB42350	SAMEA7773667	Klebsiella variicola subsp. variicola	strong	135	991812	2218719	5803011	ST4593	0	0	0	0	-	0	-	0	-	0	-	0	-	0	-	-	KL33	?-+*	None	80.56%	KL33_07_wzb,KL33_08_wzc,KL33_09_wckM,KL33_10_wckL,KL33_11_wcuQ,KL33_12_wzx,KL33_14_manC,KL33_15_manB,KL33_16_wbaZ,KL33_17_wcaJ,KL33_18_wzy,KL33_19_wckJ	O3/O3a	O3/O3a	none	Very high	99.24%		-	-	-	-	-	-	-	-	-	-	LEN-18
T7-118	15/06/2015	2015	PRJEB42350	SAMEA7773668	Klebsiella pneumoniae	strong	95	360853	723033	5447855	ST4635	0	0	0	0	-	0	-	0	-	0	-	0	-	0	-	-	KL33	?-+*	None	80.45%	KL33_07_wzb,KL33_08_wzc,KL33_09_wckM,KL33_10_wckL,KL33_11_wcuQ,KL33_12_wzx,KL33_14_manC,KL33_15_manB,KL33_16_wbaZ,KL33_17_wcaJ,KL33_18_wzy,KL33_19_wckJ	O3b	O3b	?-	Good	99.09%	O3b_02_manB	-	-	-	-	-	-	-	-	-	-	SHV-11
T7-119	16/06/2015	2015	PRJEB42350	SAMEA7773669	Klebsiella pneumoniae	strong	108	283799	937031	5616010	ST4652	0	0	0	0	-	0	-	0	-	0	-	0	-	0	-	wzi25	KL25	?-	Good	99.84%	KL25_09_wfeD	O1v2	O1	none	Very high	99.38%		-	-	-	-	-	-	-	-	-	-	SHV-1
T7-120	18/06/2015	2015	PRJEB42350	SAMEA7773670	Klebsiella pneumoniae	strong	89	361885	913384	5468523	ST1189	0	0	0	0	-	0	-	0	-	0	-	0	-	0	-	wzi84	KL28	none	Very high	99.40%		O2v1	O2	none	Very high	98.85%		-	-	-	-	-	-	-	-	-	-	SHV-11
T7-121	16/06/2015	2015	PRJEB42350	SAMEA7773671	Klebsiella pneumoniae	strong	108	219845	593722	5526598	ST4255	0	0	0	0	-	0	-	0	-	0	-	0	-	0	-	wzi162	KL140	none	Very high	99.66%		O3b	O3b	none	Very high	98.99%		-	-	-	-	-	-	-	-	-	-	SHV-11
T7-122	17/06/2015	2015	PRJEB42350	SAMEA7773672	Klebsiella pneumoniae	strong	191	196046	488713	5636093	ST26	0	0	0	0	-	0	-	0	-	0	-	0	-	0	-	wzi236	KL10	none	Very high	99.57%		O1v2	O1	none	Very high	99.41%		-	-	-	-	-	-	-	-	-	-	SHV-36
T7-123	15/06/2015	2015	PRJEB42350	SAMEA7773673	Klebsiella quasipneumoniae subsp. quasipneumoniae	strong	70	372692	1130407	5718957	ST4655	0	0	0	0	-	0	-	0	-	0	-	0	-	0	-	-	KL13	?-*	Good	94.76%	KL13_18_manB	O5	O5	?-	Good	94.62%	O5_02_manB	-	-	-	-	-	-	-	-	-	-	OKP-A-2
T7-124	17/06/2015	2015	PRJEB42350	SAMEA7773674	Klebsiella pneumoniae	strong	90	320816	813758	5496590	ST606	0	0	0	0	-	0	-	0	-	0	-	0	-	0	-	-	KL7	none	Very high	98.49%		O2v2	O2	none	Very high	98.50%		-	-	-	-	-	-	-	-	-	-	SHV-1
T7-125	17/06/2015	2015	PRJEB42350	SAMEA7773675	Klebsiella pneumoniae	strong	73	460026	918089	5514112	ST1613	0	0	0	0	-	0	-	0	-	0	-	0	-	0	-	wzi240	KL12	none	Very high	99.92%		OL103	OL103	*	High	94.57%		-	-	-	-	-	-	-	-	-	-	SHV-38
T7-126	17/06/2015	2015	PRJEB42350	SAMEA7773676	Klebsiella quasipneumoniae subsp. quasipneumoniae	strong	112	332367	681880	5587149	ST4612	0	0	0	0	-	0	-	0	-	0	-	0	-	0	-	-	KL58	*	High	92.13%		O5	O5	none	High	94.64%		-	-	-	-	-	-	-	-	-	-	OKP-A-30
T7-127	18/06/2015	2015	PRJEB42350	SAMEA7773677	Klebsiella pneumoniae	strong	82	359841	975722	5442426	ST25	1	0	5	7	ybt 6; ICEKp5	63	-	0	-	0	-	0	-	0	-	wzi72	KL2	none	Very high	98.41%		O1v2	O1	none	Very high	99.20%		aph3-Ia.v1*?;strA.v1^;strB.v1	-	-	-	sul2	tet(D)	dfrA14.v1^	TEM-1D.v1^	-	-	SHV-11
T7-128	18/06/2015	2015	PRJEB42350	SAMEA7773678	Klebsiella variicola subsp. variicola	strong	101	386413	1092408	5857225	ST596	0	0	0	0	-	0	-	0	-	0	-	0	-	0	-	wzi184	KL45	?-+	Low	93.90%	KL45_05_wzb,KL45_06_wzc,KL45_12_wcqB	O3/O3a	O3/O3a	none	Very high	99.25%		-	-	-	-	-	-	-	-	-	-	LEN-16
T7-129	17/06/2015	2015	PRJEB42350	SAMEA7773679	Klebsiella pneumoniae	strong	54	333525	511043	5286055	ST867	0	0	0	0	-	0	-	0	-	0	-	0	-	0	-	wzi404	KL107	?-	None	85.39%	KL107_05_wzb,KL107_06_wzc,KL107_07_wbaP,KL107_08,KL107_09,KL107_10,KL107_12,KL107_13,KL107_14	OL101	OL101	?-*	Good	91.79%	OL101_01_rfbB,OL101_02_rfbA,OL101_03_rfbD	-	-	-	-	-	-	-	-	-	-	SHV-144
T7-130	18/06/2015	2015	PRJEB42350	SAMEA7773680	Klebsiella pneumoniae	strong	96	224621	644002	5576675	ST483	0	0	0	0	-	0	-	0	-	0	-	0	-	0	-	wzi346	KL110	?-	Good	99.04%	KL110_16_wcpZ,KL110_18_manC,KL110_19_manB	O3b	O3b	?-	Good	99.03%	O3b_01_manC,O3b_02_manB	-	-	-	-	-	-	-	-	-	-	SHV-27
T7-131	17/06/2015	2015	PRJEB42350	SAMEA7773681	Klebsiella pneumoniae	strong	75	351960	1408950	5292302	ST2447	1	0	0	0	ybt unknown	372	-	0	-	0	-	0	-	0	-	wzi466	KL35	none	Very high	98.81%		O3/O3a	O3/O3a	none	Very high	97.86%		-	-	-	-	-	-	-	-	-	-	SHV-1
T7-132	18/06/2015	2015	PRJEB42350	SAMEA7773682	Klebsiella quasipneumoniae subsp. similipneumoniae	strong	29	773879	2027294	4983805	ST4647	0	0	0	0	-	0	-	0	-	0	-	0	-	0	-	wzi328	KL13	*	Very high	97.49%		O12	O12	none	Very high	98.78%		-	-	-	-	-	-	-	-	-	-	OKP-B-23
T7-133	19/06/2015	2015	PRJEB42350	SAMEA7773683	Klebsiella variicola subsp. variicola	strong	148	160925	403957	5612386	ST681	0	0	0	0	-	0	-	0	-	0	-	0	-	0	-	wzi69	KL143	?-*	Good	95.18%	KL143_14,KL143_16_wcsW	O5	O5	none	Very high	99.72%		-	-	-	-	-	-	-	-	-	-	LEN-2
T7-134	19/06/2015	2015	PRJEB42350	SAMEA7773684	Klebsiella variicola subsp. variicola	strong	92	312571	865834	5496859	ST1423	0	0	0	0	-	0	-	0	-	0	-	0	-	0	-	wzi38	KL38	*	Very high	97.75%		O5	O5	none	Very high	99.57%		-	-	-	-	-	-	-	-	-	-	LEN-13
T7-135	18/06/2015	2015	PRJEB42350	SAMEA7773685	Klebsiella variicola subsp. variicola	strong	142	156515	608018	5683320	ST681	0	0	0	0	-	0	-	0	-	0	-	0	-	0	-	wzi69	KL143	?-*	Good	95.17%	KL143_14,KL143_16_wcsW	O5	O5	none	Very high	99.72%		-	-	-	-	-	-	-	-	-	-	LEN-2
T7-136	20/06/2015	2015	PRJEB42350	SAMEA7773686	Klebsiella pneumoniae	strong	221	240805	489968	5870156	ST321	0	0	0	0	-	0	-	0	-	0	-	0	-	0	-	wzi131	KL3	?-	Good	99.62%	KL3_14	O2v2	O2	none	Very high	98.53%		-	-	-	-	-	-	-	-	-	-	SHV-1
T7-137	22/06/2015	2015	PRJEB42350	SAMEA7773687	Klebsiella quasipneumoniae subsp. quasipneumoniae	strong	48	397784	1151960	5208409	ST4665	0	0	0	0	-	0	-	0	-	0	-	0	-	0	-	-	KL22	-+*	Good	89.22%	KL22_17	O12	O12	none	Very high	98.47%		-	-	-	-	-	-	-	-	-	-	OKP-A-19
T7-138	22/06/2015	2015	PRJEB42350	SAMEA7773688	Klebsiella quasipneumoniae subsp. similipneumoniae	strong	50	644823	2097601	5217564	ST4662	0	0	0	0	-	0	-	0	-	0	-	0	-	0	-	wzi381	KL159	?-	Good	98.20%	KL159_16_rmlB,KL159_18_rmlD,KL159_19_rmlC	OL101	OL101	?-	Good	96.38%	OL101_01_rfbB,OL101_03_rfbD,OL101_04_rfbC	-	-	-	-	-	-	-	-	-	-	OKP-B-5
T7-139	21/06/2015	2015	PRJEB42350	SAMEA7773689	Klebsiella variicola subsp. variicola	strong	81	271856	1032570	5582430	ST4199	0	0	0	0	-	0	-	0	-	0	-	0	-	0	-	-	KL47	?-+	Low	95.66%	KL47_17_rmlD,KL47_18_rmlC	OL103	OL103	-	High	98.86%	OL103_01_rmlC	-	-	-	-	-	-	-	-	-	-	LEN-13
T7-141	22/06/2015	2015	PRJEB42350	SAMEA7773690	Klebsiella pneumoniae	strong	117	238747	445098	5552523	ST37	0	0	0	0	-	0	-	0	-	0	-	0	-	0	-	wzi50	KL15	none	Very high	99.79%		O4	O4	none	Very high	99.71%		-	-	-	-	-	-	-	-	-	-	SHV-11
T7-142	23/06/2015	2015	PRJEB42350	SAMEA7773691	Klebsiella quasipneumoniae subsp. similipneumoniae	strong	89	355501	583256	5318862	ST4629	0	0	0	0	-	0	-	0	-	0	-	0	-	0	-	wzi437	KL121	*	Very high	97.35%		O3/O3a	O3/O3a	none	Very high	96.12%		-	-	-	-	-	-	-	-	-	-	OKP-B-6
T7-143	25/06/2015	2015	PRJEB42350	SAMEA7773692	Klebsiella variicola subsp. variicola	strong	66	457753	921103	5434885	ST4608	0	0	0	0	-	0	-	0	-	0	-	0	-	0	-	wzi71	KL71	none	Very high	99.98%		O5	O5	none	Very high	99.56%		-	-	-	-	-	-	-	-	-	-	LEN-16
T7-144	25/06/2015	2015	PRJEB42350	SAMEA7773693	Klebsiella pneumoniae	strong	97	625712	1643437	5461233	ST397	1	0	0	0	ybt 9; ICEKp3	367	-	0	-	0	-	0	-	0	-	wzi475	KL158	none	Very high	99.72%		O1v1	O1	none	Very high	98.52%		-	-	-	-	-	-	-	-	-	-	SHV-1
T7-145	23/06/2015	2015	PRJEB42350	SAMEA7773694	Klebsiella pneumoniae	strong	193	114771	460914	5630960	ST10	0	0	0	0	-	0	-	0	-	0	-	0	-	0	-	wzi173	KL102	none	Very high	99.28%		O1v1	O1	none	Very high	98.54%		-	-	-	-	-	-	-	-	-	-	SHV-1
T7-146	29/06/2015	2015	PRJEB42350	SAMEA7773695	Klebsiella pneumoniae	strong	57	315051	509589	5358210	ST1832	0	0	0	0	-	0	-	0	-	0	-	0	-	0	-	wzi150	KL46	none	Very high	99.15%		O3b	O3b	none	Very high	99.30%		-	-	-	-	-	-	-	-	-	-	SHV-11
T7-147	29/06/2015	2015	PRJEB42350	SAMEA7773696	Klebsiella pneumoniae	strong	56	315051	511901	5303736	ST1832	0	0	0	0	-	0	-	0	-	0	-	0	-	0	-	wzi150	KL46	none	Very high	99.15%		O3b	O3b	none	Very high	99.30%		-	-	-	-	-	-	-	-	-	-	SHV-11
T7-148	25/06/2015	2015	PRJEB42350	SAMEA7773697	Klebsiella pneumoniae	strong	175	207461	715067	5488618	ST26	0	0	0	0	-	0	-	0	-	0	-	0	-	0	-	wzi236	KL10	none	Very high	99.57%		O1v2	O1	none	Very high	99.41%		-	-	-	-	-	-	-	-	-	-	SHV-36
T7-149	26/06/2015	2015	PRJEB42350	SAMEA7773698	Klebsiella pneumoniae	strong	143	165075	600007	5384492	ST26	0	0	0	0	-	0	-	0	-	0	-	0	-	0	-	wzi84	KL28	none	Very high	99.20%		O1v2	O1	none	Very high	99.48%		-	-	-	-	-	-	-	-	-	-	SHV-36
T7-150	26/06/2015	2015	PRJEB42350	SAMEA7773699	Klebsiella pneumoniae	strong	151	192883	439268	5446285	ST54	0	0	0	0	-	0	-	0	-	0	-	0	-	0	-	wzi14	KL14	?-	Good	99.92%	KL14_19_manC,KL14_20_manB	O3b	O3b	?-	Good	99.23%	O3b_01_manC,O3b_02_manB	-	-	-	-	-	-	-	-	-	-	SHV-11
T7-151	25/06/2015	2015	PRJEB42350	SAMEA7773700	Klebsiella pneumoniae	strong	42	409120	769978	5036384	ST200	0	0	0	0	-	0	-	0	-	0	-	0	-	0	-	wzi385	KL22	none	Very high	99.22%		O3b	O3b	none	Very high	99.36%		-	-	-	-	-	-	-	-	-	-	SHV-1
T7-152	25/06/2015	2015	PRJEB42350	SAMEA7773701	Klebsiella quasipneumoniae subsp. quasipneumoniae	strong	46	521610	1151931	5207995	ST4665	0	0	0	0	-	0	-	0	-	0	-	0	-	0	-	-	KL22	-+*	Good	89.22%	KL22_17	O12	O12	none	Very high	98.46%		-	-	-	-	-	-	-	-	-	-	OKP-A-19
T7-153	29/06/2015	2015	PRJEB42350	SAMEA7773702	Klebsiella pneumoniae	strong	101	269113	613879	5565699	ST4652	0	0	0	0	-	0	-	0	-	0	-	0	-	0	-	wzi25	KL25	-	High	99.84%	KL25_09_wfeD	O1v2	O1	none	Very high	99.38%		-	-	-	-	-	-	-	-	-	-	SHV-1
T7-154	30/06/2015	2015	PRJEB42350	SAMEA7773703	Klebsiella pneumoniae	strong	132	253090	624619	5506112	ST37	1	0	0	0	ybt 4; plasmid	363	-	0	-	0	-	0	-	0	-	wzi14	KL14	?-	Good	99.95%	KL14_19_manC,KL14_20_manB	O3b	O3b	?-	Good	99.29%	O3b_01_manC,O3b_02_manB	-	-	-	-	-	-	-	-	-	-	SHV-11
T7-155	01/07/2015	2015	PRJEB42350	SAMEA7773704	Klebsiella variicola subsp. variicola	strong	64	706824	1268226	5460206	ST3573	0	0	0	0	-	0	-	0	-	0	-	0	-	0	-	-	KL31	?-+*	Low	90.48%	KL31_18_manC,KL31_19_manB	O3/O3a	O3/O3a	?-	Good	98.62%	O3/O3a_01_manC,O3/O3a_02_manB	-	-	-	-	-	-	-	-	-	-	-
T7-156	01/07/2015	2015	PRJEB42350	SAMEA7773705	Klebsiella quasipneumoniae subsp. similipneumoniae	strong	47	839387	1387355	5303192	ST4628	0	0	0	0	-	0	-	0	-	0	-	0	-	0	-	wzi322	KL62	none	Very high	99.42%		O12	O12	none	Very high	98.95%		-	-	-	-	-	-	-	-	-	-	OKP-B-55
T7-157	01/07/2015	2015	PRJEB42350	SAMEA7773706	Klebsiella variicola subsp. variicola	strong	112	420459	1013253	5852887	ST597	0	0	0	0	-	0	-	0	-	0	-	0	-	0	-	wzi210	KL103	-	High	99.93%	KL103_10	O3/O3a	O3/O3a	none	Very high	99.36%		-	-	-	-	-	-	-	-	-	-	LEN-16
T7-158	30/06/2015	2015	PRJEB42350	SAMEA7773707	Klebsiella pneumoniae	strong	105	216511	428917	5432969	ST4640	0	0	0	0	-	0	-	0	-	0	-	0	-	0	-	wzi555	KL34	*	Very high	98.98%		O1v1	O1	none	Very high	98.70%		-	-	-	-	-	-	-	-	-	-	SHV-80
T7-159	02/07/2015	2015	PRJEB42350	SAMEA7773708	Klebsiella pneumoniae	strong	120	213868	543277	5733886	ST461	0	0	0	0	-	0	-	0	-	0	-	0	-	0	-	wzi236	KL10	none	Very high	99.28%		O1v2	O1	none	Very high	97.94%		-	-	-	-	-	-	-	-	-	-	SHV-1
T7-160	02/07/2015	2015	PRJEB42350	SAMEA7773709	Klebsiella variicola subsp. variicola	strong	97	491795	1170645	5911094	ST2386	0	0	0	0	-	0	-	0	-	0	-	0	-	0	-	wzi379	KL43	*	Very high	98.49%		O3/O3a	O3/O3a	none	Very high	99.24%		-	-	-	-	-	-	-	-	-	-	LEN-2
T7-161	02/07/2015	2015	PRJEB42350	SAMEA7773710	Klebsiella pneumoniae	strong	86	250908	375511	5363685	ST25	1	0	0	0	ybt 14; ICEKp5	376	-	0	-	0	-	0	-	0	-	wzi72	KL2	none	Very high	98.41%		O1v2	O1	none	Very high	99.20%		-	-	-	-	-	-	-	-	-	-	SHV-11
T7-162	06/07/2015	2015	PRJEB42350	SAMEA7773711	Klebsiella variicola subsp. variicola	strong	68	387667	1125258	5546518	ST208	0	0	0	0	-	0	-	0	-	0	-	0	-	0	-	-	KL134	*	Very high	97.98%		O3/O3a	O3/O3a	none	Very high	99.39%		-	-	-	-	-	-	-	-	-	-	LEN-7
T7-163	01/07/2015	2015	PRJEB42350	SAMEA7773712	Klebsiella pneumoniae	strong	130	388907	974762	5359981	ST505	0	0	1	1	-	0	-	0	-	0	-	0	-	0	-	wzi64	KL64	none	Very high	99.90%		O1v1	O1	none	Very high	98.64%		-	-	-	-	-	tet(D)	-	-	-	-	SHV-108
T7-164	03/07/2015	2015	PRJEB42350	SAMEA7773713	Klebsiella pneumoniae	strong	163	167526	400554	5847103	ST461	0	0	0	0	-	0	-	0	-	0	-	0	-	0	-	wzi149	KL62	?-	Good	99.32%	KL62_12	O1v2	O1	none	Very high	98.48%		-	-	-	-	-	-	-	-	-	-	SHV-1
T7-165	02/07/2015	2015	PRJEB42350	SAMEA7773714	Klebsiella variicola subsp. variicola	strong	150	281163	733671	5913005	ST250	0	0	0	0	-	0	-	0	-	0	-	0	-	0	-	wzi201	KL60	none	Very high	99.04%		O5	O5	none	Very high	99.61%		-	-	-	-	-	-	-	-	-	-	LEN-16
T7-166	05/07/2015	2015	PRJEB42350	SAMEA7773715	Klebsiella pneumoniae	strong	187	130368	503615	5481791	ST10	0	0	0	0	-	0	-	0	-	0	-	0	-	0	-	wzi173	KL102	none	Very high	99.27%		O1v1	O1	none	Very high	98.54%		-	-	-	-	-	-	-	-	-	-	SHV-1
T7-167	06/07/2015	2015	PRJEB42350	SAMEA7773716	Klebsiella pneumoniae	strong	97	369397	1014753	5550437	ST22	0	0	0	0	-	0	-	0	-	0	-	0	-	0	-	wzi349	KL147	none	Perfect	100.00%		O2v2	O2	none	Very high	98.42%		-	-	-	-	-	-	-	-	-	-	SHV-11
T7-168	08/07/2015	2015	PRJEB42350	SAMEA7773717	Klebsiella variicola subsp. variicola	strong	161	165034	531358	5718534	ST681	0	0	0	0	-	0	-	0	-	0	-	0	-	0	-	wzi69	KL143	?-*	None	95.28%	KL143_14,KL143_16_wcsW,KL143_19_manC,KL143_20_manB	O5	O5	?-	Good	99.65%	O5_01_manC,O5_02_manB	-	-	-	-	-	-	-	-	-	-	LEN-2
T7-169	07/07/2015	2015	PRJEB42350	SAMEA7773718	Klebsiella variicola subsp. variicola	strong	141	201588	356745	5636281	ST639	0	0	0	0	-	0	-	0	-	0	-	0	-	0	-	wzi338	KL105	*	Very high	96.66%		O3/O3a	O3/O3a	none	Very high	99.19%		-	-	-	-	-	-	-	-	-	-	LEN-18
T7-170	22/07/2015	2015	PRJEB42350	SAMEA7773719	Klebsiella pneumoniae	strong	207	231581	485025	5572524	ST4645	0	0	1	2	-	0	-	0	-	0	-	0	-	0	-	wzi123	KL136	?	Good	98.99%		O1v2	O1	none	Very high	98.54%		strA.v1;strB.v1	-	-	-	-	-	-	-	-	-	SHV-32
T7-171	24/07/2015	2015	PRJEB42350	SAMEA7773720	Klebsiella variicola subsp. variicola	strong	56	732173	1646633	5526368	ST4601	0	0	0	0	-	0	-	0	-	0	-	0	-	0	-	-	KL36	*	Very high	95.48%		O3/O3a	O3/O3a	none	Very high	99.30%		-	-	-	-	-	-	-	-	-	-	LEN-79
T7-172	27/07/2015	2015	PRJEB42350	SAMEA7773721	Klebsiella pneumoniae	strong	39	435267	1415532	5015415	ST200	0	0	0	0	-	0	-	0	-	0	-	0	-	0	-	wzi83	KL23	none	Very high	99.82%		O2v2	O2	none	Very high	98.49%		-	-	-	-	-	-	-	-	-	-	SHV-1
T7-173	27/07/2015	2015	PRJEB42350	SAMEA7773722	Klebsiella quasipneumoniae subsp. similipneumoniae	strong	163	229145	752722	5579616	ST138	0	0	0	0	-	0	-	0	-	0	-	0	-	0	-	-	KL34	*	Very high	95.98%		O5	O5	*	High	94.56%		-	-	-	-	-	-	-	-	-	-	OKP-B-41
T7-174	27/07/2015	2015	PRJEB42350	SAMEA7773723	Klebsiella variicola subsp. variicola	strong	157	236892	457113	5823696	ST641	0	0	0	0	-	0	-	0	-	0	-	0	-	0	-	wzi201	KL60	?-	Good	99.05%	KL60_14_wcuH	O5	O5	none	Very high	99.61%		-	-	-	-	-	-	-	-	-	-	LEN-16
T7-175	18/07/2015	2015	PRJEB42350	SAMEA7773724	Klebsiella pneumoniae	strong	49	591883	1245017	5118735	ST4661	0	0	1	1	-	0	-	0	-	0	-	0	-	0	-	wzi135	KL3	none	Very high	99.89%		O2v2	O2	none	Very high	98.56%		-	-	-	-	-	-	-	-	SHV-52	-	SHV-52
T7-176	04/08/2015	2015	PRJEB42350	SAMEA7773725	Klebsiella pneumoniae	strong	150	191138	494823	5576881	ST1728	0	0	0	0	-	0	-	0	-	0	-	0	-	0	-	wzi180	KL116	?-+	Good	99.74%	KL116_09,KL116_17_wcpG	O1v1	O1	none	Very high	98.51%		-	-	-	-	-	-	-	-	-	-	SHV-11
T7-177	04/08/2015	2015	PRJEB42350	SAMEA7773726	Klebsiella variicola subsp. variicola	strong	86	413171	712371	5981215	ST4596	0	0	0	0	-	0	-	0	-	0	-	0	-	0	-	-	KL107	-+*	None	82.69%	KL107_05_wzb,KL107_06_wzc,KL107_07_wbaP,KL107_08,KL107_09,KL107_10	OL103	OL103	none	Very high	98.81%		-	-	-	-	-	-	-	-	-	-	LEN-13
T7-178	04/08/2015	2015	PRJEB42350	SAMEA7773727	Klebsiella pneumoniae	strong	131	179832	490440	5662182	ST461	0	0	0	0	-	0	-	0	-	0	-	0	-	0	-	wzi149	KL62	?-	Good	99.32%	KL62_12	O1v2	O1	none	Very high	98.48%		-	-	-	-	-	-	-	-	-	-	SHV-1
T7-179	06/08/2015	2015	PRJEB42350	SAMEA7773728	Klebsiella variicola subsp. variicola	strong	126	414800	752412	5667231	ST3195	0	0	0	0	-	0	-	0	-	0	-	0	-	0	-	wzi532	KL9	none	Very high	96.08%		O3/O3a	O3/O3a	none	Very high	99.30%		-	-	-	-	-	-	-	-	-	-	LEN-9
T7-180	05/08/2015	2015	PRJEB42350	SAMEA7773729	Klebsiella pneumoniae	strong	82	355387	1084420	5368522	ST152	0	0	0	0	-	0	-	0	-	0	-	0	-	0	-	wzi150	KL46	none	Very high	99.11%		O3b	O3b	none	Very high	99.29%		-	-	-	-	-	-	-	-	-	-	SHV-1
T7-181	06/08/2015	2015	PRJEB42350	SAMEA7773730	Klebsiella pneumoniae	strong	75	334157	932201	5216431	ST1189	0	0	0	0	-	0	-	0	-	0	-	0	-	0	-	wzi84	KL28	none	Very high	99.39%		O2v1	O2	none	Very high	98.86%		-	-	-	-	-	-	-	-	-	-	SHV-11
T7-182	04/08/2015	2015	PRJEB42350	SAMEA7773731	Klebsiella variicola subsp. variicola	strong	59	458542	638982	5390696	ST4595	0	0	0	0	-	0	-	0	-	0	-	0	-	0	-	wzi313	KL6	*	Very high	96.12%		O3/O3a	O3/O3a	none	Very high	99.34%		-	-	-	-	-	-	-	-	-	-	LEN-16
T7-183	10/08/2015	2015	PRJEB42350	SAMEA7773732	Klebsiella variicola subsp. variicola	strong	50	671430	1882712	5460110	ST4589	0	0	0	0	-	0	-	0	-	0	-	0	-	0	-	wzi227	KL60	none	Very high	99.37%		O3/O3a	O3/O3a	none	Very high	99.30%		-	-	-	-	-	-	-	-	-	-	LEN-9
T7-184	06/08/2015	2015	PRJEB42350	SAMEA7773733	Klebsiella quasipneumoniae subsp. quasipneumoniae	strong	46	636498	2168906	5305504	ST4613	0	0	0	0	-	0	-	0	-	0	-	0	-	0	-	-	KL124	*	Very high	95.96%		O3/O3a	O3/O3a	none	Very high	95.97%		-	-	-	-	-	-	-	-	-	-	OKP-A-32
T7-185	10/08/2015	2015	PRJEB42350	SAMEA7773734	Klebsiella pneumoniae	strong	108	324852	448189	5437832	ST4649	0	0	5	5	-	0	-	0	-	0	-	0	-	0	-	wzi386	KL169	?	Good	99.95%		OL104	OL104	?	Good	99.76%		strB.v1	-	-	-	sul2	tet(A).v1	dfrA14.v2	TEM-1D.v1^	-	-	SHV-26
T7-186	10/08/2015	2015	PRJEB42350	SAMEA7773735	Klebsiella pneumoniae	strong	82	344614	708131	5380504	ST156	0	0	0	0	-	0	-	0	-	0	-	0	-	0	-	-	KL47	none	Very high	99.19%		O1v1	O1	none	Very high	98.31%		-	-	-	-	-	-	-	-	-	-	SHV-146
T7-187	11/08/2015	2015	PRJEB42350	SAMEA7773736	Klebsiella pneumoniae	strong	111	371509	729556	5506568	ST277	0	0	0	0	-	0	-	0	-	0	-	0	-	0	-	wzi97	KL46	?-+*	Good	99.67%	KL46_13_wcuV,KL46_18_manC,KL46_19_manB	O3b	O3b	?-	Good	99.31%	O3b_01_manC,O3b_02_manB	-	-	-	-	-	-	-	-	-	-	SHV-27
T7-188	12/08/2015	2015	PRJEB42350	SAMEA7773737	Klebsiella pneumoniae	strong	168	229741	698140	5555690	ST12	0	0	0	0	-	0	-	0	-	0	-	0	-	0	-	wzi162	KL122	none	Very high	99.95%		O2v2	O2	none	Very high	98.49%		-	-	-	-	-	-	-	-	-	-	SHV-11
T7-189	12/08/2015	2015	PRJEB42350	SAMEA7773738	Klebsiella pneumoniae	strong	293	116342	302605	5453080	ST4379	0	0	0	0	-	0	-	0	-	0	-	0	-	0	-	-	KL136	?-	None	99.90%	KL136_03_wzi,KL136_04_wza,KL136_05_wzb,KL136_06_wzc,KL136_07_wzy,KL136_08_wcuO,KL136_09_manC,KL136_10_manB,KL136_11_wbaZ,KL136_12_wcaJ,KL136_13_wcuC	O1v2	O1	none	Very high	98.53%		-	-	-	-	-	-	-	-	-	-	SHV-36
T7-190	12/08/2015	2015	PRJEB42350	SAMEA7773739	Klebsiella pneumoniae	strong	125	204191	612780	5742805	ST461	0	0	0	0	-	0	-	0	-	0	-	0	-	0	-	wzi236	KL10	none	Very high	99.28%		O1v2	O1	none	Very high	97.94%		-	-	-	-	-	-	-	-	-	-	SHV-1
T7-191	12/08/2015	2015	PRJEB42350	SAMEA7773740	Klebsiella variicola subsp. variicola	strong	70	382854	815509	5523755	ST767	0	0	1	1	-	0	-	0	-	0	-	0	-	0	-	wzi469	KL35	*	Very high	95.84%		O3/O3a	O3/O3a	none	Very high	99.32%		-	fosA7*	-	-	-	-	-	-	-	-	LEN-16
T7-192	17/08/2015	2015	PRJEB42350	SAMEA7773741	Klebsiella variicola subsp. variicola	strong	152	213008	521644	5821786	ST360	0	0	0	0	-	0	-	0	-	0	-	0	-	0	-	wzi53	KL53	none	Very high	99.97%		O3/O3a	O3/O3a	none	Very high	99.33%		-	-	-	-	-	-	-	-	-	-	LEN-30
T7-193	18/08/2015	2015	PRJEB42350	SAMEA7773742	Klebsiella pneumoniae	strong	84	425903	766720	5625996	ST405	0	0	1	2	-	0	-	0	-	0	-	0	-	0	-	wzi143	KL151	none	Very high	99.24%		O4	O4	none	Very high	99.69%		strA.v1;strB.v1	-	-	-	-	-	-	-	-	-	SHV-76
T7-194	18/08/2015	2015	PRJEB42350	SAMEA7773743	Klebsiella pneumoniae	strong	127	304524	533136	5483376	ST643	0	0	0	0	-	0	-	0	-	0	-	0	-	0	-	wzi149	KL62	?-	Good	99.33%	KL62_12	O1v2	O1	none	Very high	98.48%		-	-	-	-	-	-	-	-	-	-	SHV-26
T7-195	19/08/2015	2015	PRJEB42350	SAMEA7773744	Klebsiella variicola subsp. variicola	strong	47	477064	1607089	5455158	ST357	0	0	0	0	-	0	-	0	-	0	-	0	-	0	-	-	KL39	?-*	Good	91.85%	KL39_18_manC,KL39_19_manB	O3/O3a	O3/O3a	?-	Good	99.24%	O3/O3a_01_manC,O3/O3a_02_manB	-	-	-	-	-	-	-	-	-	-	LEN-8
T7-196	17/08/2015	2015	PRJEB42350	SAMEA7773745	Klebsiella variicola subsp. variicola	strong	74	772911	1240610	5644049	ST454	0	0	0	0	-	0	-	0	-	0	-	0	-	0	-	wzi357	KL71	none	Very high	99.38%		O3/O3a	O3/O3a	none	Very high	99.34%		-	-	-	-	-	-	-	-	-	-	LEN-2
T7-197	19/08/2015	2015	PRJEB42350	SAMEA7773746	Klebsiella pneumoniae	strong	166	201396	509780	5633615	ST540	0	0	0	0	-	0	-	0	-	0	-	0	-	0	-	wzi13	KL13	none	Very high	99.99%		O1v1	O1	none	Very high	98.69%		-	-	-	-	-	-	-	-	-	-	SHV-42
T7-198	17/08/2015	2015	PRJEB42350	SAMEA7773747	Klebsiella pneumoniae	strong	134	183412	468180	5321847	ST643	0	0	0	0	-	0	-	0	-	0	-	0	-	0	-	wzi149	KL62	?-	Good	99.33%	KL62_12	O2v2	O2	none	Very high	98.48%		-	-	-	-	-	-	-	-	-	-	SHV-26
T7-199	19/08/2015	2015	PRJEB42350	SAMEA7773748	Klebsiella variicola subsp. variicola	strong	64	940573	1906312	5660264	ST4365	0	0	0	0	-	0	-	0	-	0	-	0	-	0	-	-	KL19	none	Very high	98.69%		O3/O3a	O3/O3a	none	Very high	99.26%		-	-	-	-	-	-	-	-	-	-	LEN-16
T7-200	20/08/2015	2015	PRJEB42350	SAMEA7773749	Klebsiella pneumoniae	strong	118	177519	409041	5352249	ST253	0	0	0	0	-	0	-	0	-	0	-	0	-	0	-	wzi50	KL15	none	Very high	99.83%		O4	O4	none	Very high	99.67%		-	-	-	-	-	-	-	-	-	-	SHV-36
T7-201	14/08/2015	2015	PRJEB42350	SAMEA7773750	Klebsiella pneumoniae	strong	150	160897	420706	5328635	ST20	0	0	0	0	-	0	-	0	-	0	-	0	-	0	-	wzi84	KL28	?	Good	99.16%		O1v2	O1	none	Very high	98.39%		-	-	-	-	-	-	-	-	-	-	SHV-83
T7-202	19/08/2015	2015	PRJEB42350	SAMEA7773751	Klebsiella variicola subsp. variicola	strong	77	359124	1136507	5771176	ST4602	0	0	0	0	-	0	-	0	-	0	-	0	-	0	-	wzi370	KL137	none	Very high	99.85%		O3/O3a	O3/O3a	none	Very high	99.25%		-	-	-	-	-	-	-	-	-	-	LEN-13
T7-203	20/08/2015	2015	PRJEB42350	SAMEA7773752	Klebsiella quasipneumoniae subsp. quasipneumoniae	strong	47	467369	1408611	5125966	ST4617	0	0	0	0	-	0	-	0	-	0	-	0	-	0	-	-	KL46	*	Very high	97.99%		O3/O3a	O3/O3a	none	Very high	96.03%		-	-	-	-	-	-	-	-	-	-	OKP-A-28
T7-204	20/08/2015	2015	PRJEB42350	SAMEA7773753	Klebsiella pneumoniae	strong	79	357556	727861	5521786	ST45	1	0	0	0	ybt 10; ICEKp4	348	-	0	-	0	-	0	-	0	-	wzi101	KL24	none	Very high	99.02%		O2v1	O2	none	Very high	98.76%		-	-	-	-	-	-	-	-	-	-	SHV-1
T7-205	20/08/2015	2015	PRJEB42350	SAMEA7773754	Klebsiella pneumoniae	strong	54	324074	795136	5347853	ST4648	0	0	0	0	-	0	-	0	-	0	-	0	-	0	-	wzi117	KL54	none	Very high	99.83%		O1v1	O1	none	Very high	97.90%		-	-	-	-	-	-	-	-	-	-	SHV-1
T7-206	24/08/2015	2015	PRJEB42350	SAMEA7773755	Klebsiella variicola subsp. variicola	strong	265	228352	628384	5982421	ST360	0	0	0	0	-	0	-	0	-	0	-	0	-	0	-	wzi53	KL53	none	Very high	99.98%		O3/O3a	O3/O3a	none	Very high	99.31%		-	-	-	-	-	-	-	-	-	-	LEN-30
T7-207	20/08/2015	2015	PRJEB42350	SAMEA7773756	Klebsiella variicola subsp. variicola	strong	83	457397	1799563	5644283	ST3565	0	0	0	0	-	0	-	0	-	0	-	0	-	0	-	-	KL9	*	Very high	96.65%		O3/O3a	O3/O3a	none	Very high	98.64%		-	-	-	-	-	-	-	-	-	-	LEN-56
T7-208	24/08/2015	2015	PRJEB42350	SAMEA7773757	Klebsiella pneumoniae	strong	101	350260	619928	5436362	ST35	1	0	0	0	ybt 8; ICEKp3	366	-	0	-	0	-	0	-	0	-	wzi37	KL22	none	Very high	99.49%		O1v1	O1	none	Very high	98.11%		-	-	-	-	-	-	-	-	-	-	SHV-33
T7-209	24/08/2015	2015	PRJEB42350	SAMEA7773758	Klebsiella pneumoniae	strong	135	363216	803406	5642842	ST4248	3	0	0	0	-	0	-	0	iuc 3	25	-	0	-	0	-	wzi280	KL35	none	Very high	99.17%		O5	O5	*	High	94.29%		-	-	-	-	-	-	-	-	-	-	SHV-244
T7-210	24/08/2015	2015	PRJEB42350	SAMEA7773759	Klebsiella variicola subsp. variicola	strong	281	226575	443519	6097811	ST447	0	0	0	0	-	0	-	0	-	0	-	0	-	0	-	wzi393	KL31	*	High	90.49%		O3/O3a	O3/O3a	none	Very high	98.67%		-	-	-	-	-	-	-	-	-	-	LEN-2
T7-211	23/08/2015	2015	PRJEB42350	SAMEA7773760	Klebsiella pneumoniae	strong	45	489563	1408909	5292874	ST29	0	0	0	0	-	0	-	0	-	0	-	0	-	0	-	wzi115	KL54	none	Very high	99.94%		O1v2	O1	none	Very high	99.14%		-	-	-	-	-	-	-	-	-	-	SHV-83
T7-212	24/08/2015	2015	PRJEB42350	SAMEA7773761	Klebsiella variicola subsp. variicola	strong	59	413983	831090	5550394	ST4669	0	0	0	0	-	0	-	0	-	0	-	0	-	0	-	wzi198	KL127	*	Very high	96.10%		OL103	OL103	none	Very high	98.80%		-	-	-	-	-	-	-	-	-	-	LEN-81
T7-213	25/08/2015	2015	PRJEB42350	SAMEA7773762	Klebsiella pneumoniae	strong	54	449978	1146710	5171548	ST1432	0	0	0	0	-	0	-	0	-	0	-	0	-	0	-	wzi181	KL133	none	Very high	99.83%		O2v1	O2	none	Very high	98.45%		-	-	-	-	-	-	-	-	-	-	SHV-211
T7-214	27/08/2015	2015	PRJEB42350	SAMEA7773763	Klebsiella quasipneumoniae subsp. quasipneumoniae	strong	89	276555	782479	5563889	ST3537	0	0	0	0	-	0	-	0	-	0	-	0	-	0	-	-	KL121	?-*	None	87.19%	KL121_10_wctC,KL121_11_wcqS,KL121_12_wcqT,KL121_16_wcaH,KL121_19,KL121_20_wcsO,KL121_23_manB	O5	O5	?-	Good	94.70%	O5_02_manB	-	-	-	-	-	-	-	-	-	-	OKP-A-7
T7-215	25/08/2015	2015	PRJEB42350	SAMEA7773764	Klebsiella variicola subsp. variicola	strong	116	278440	704181	5845311	ST4605	1	0	0	0	ybt unknown	369	-	0	-	0	-	0	-	0	-	wzi54	KL54	?-+*	Good	94.40%	KL54_19_manB	O3/O3a	O3/O3a	?-	Good	99.44%	O3/O3a_02_manB	-	-	-	-	-	-	-	-	-	-	LEN-33
T7-216	26/08/2015	2015	PRJEB42350	SAMEA7773765	Klebsiella pneumoniae	strong	92	319738	749284	5529882	ST1180	0	0	0	0	-	0	-	0	-	0	-	0	-	0	-	wzi177	KL125	*	High	90.37%		O3/O3a	O3/O3a	none	Very high	96.61%		-	-	-	-	-	-	-	-	-	-	SHV-60
T7-217	27/08/2015	2015	PRJEB42350	SAMEA7773766	Klebsiella pneumoniae	strong	147	396183	643524	5559641	ST485	0	0	0	0	-	0	-	0	-	0	-	0	-	0	-	wzi101	KL24	none	Very high	99.02%		O2v1	O2	none	Very high	98.76%		-	-	-	-	-	-	-	-	-	-	SHV-1
T7-218	27/08/2015	2015	PRJEB42350	SAMEA7773767	Klebsiella variicola subsp. variicola	strong	45	600537	1177967	5747049	ST3951	0	0	0	0	-	0	-	0	-	0	-	0	-	0	-	wzi389	KL64	*	High	93.32%		OL103	OL103	none	Very high	96.69%		-	-	-	-	-	-	-	-	-	-	LEN-2
T7-219	25/08/2015	2015	PRJEB42350	SAMEA7773768	Klebsiella pneumoniae	strong	139	360625	769866	5543762	ST14	0	0	0	0	-	0	-	0	-	0	-	0	-	0	-	wzi88	KL157	?	Good	99.98%		O1v1	O1	none	Very high	98.42%		-	-	-	-	-	-	-	-	-	-	SHV-28
T7-220	27/08/2015	2015	PRJEB42350	SAMEA7773769	Klebsiella variicola subsp. variicola	strong	75	405541	970740	5825856	ST357	0	0	0	0	-	0	-	0	-	0	-	0	-	0	-	wzi369	KL107	*	Very high	96.44%		O3/O3a	O3/O3a	none	Very high	99.23%		-	-	-	-	-	-	-	-	-	-	LEN-8
T7-221	27/08/2015	2015	PRJEB42350	SAMEA7773770	Klebsiella pneumoniae	strong	89	410663	710072	5366732	ST1419	0	0	0	0	-	0	-	0	-	0	-	0	-	0	-	wzi114	KL14	-*	None	84.06%	KL14_05_wzb,KL14_06_wzc,KL14_07,KL14_08_wzx,KL14_09,KL14_10,KL14_11,KL14_12,KL14_13,KL14_14,KL14_15,KL14_16,KL14_17_wcaJ	O3b	O3b	none	Very high	99.30%		-	-	-	-	-	-	-	-	-	-	SHV-11
T7-222	27/08/2015	2015	PRJEB42350	SAMEA7773771	Klebsiella variicola subsp. variicola	strong	65	408591	726746	5691807	ST4591	0	0	0	0	-	0	-	0	-	0	-	0	-	0	-	-	KL134	*	Very high	97.99%		O3/O3a	O3/O3a	none	Very high	99.44%		-	-	-	-	-	-	-	-	-	-	LEN-78
T7-223	26/08/2015	2015	PRJEB42350	SAMEA7773772	Klebsiella pneumoniae	strong	69	359459	702346	5434949	ST111	0	0	0	0	-	0	-	0	-	0	-	0	-	0	-	wzi63	KL63	none	Very high	99.37%		O1v2	O1	none	Very high	99.26%		-	-	-	-	-	-	-	-	-	-	SHV-11
T7-224	28/08/2015	2015	PRJEB42350	SAMEA7773773	Klebsiella variicola subsp. variicola	strong	82	327450	806244	5705981	ST1562	0	0	0	0	-	0	-	0	-	0	-	0	-	0	-	wzi532	KL9	none	Very high	96.06%		O3/O3a	O3/O3a	none	Very high	99.30%		-	-	-	-	-	-	-	-	-	-	LEN-2
T7-225	30/08/2015	2015	PRJEB42350	SAMEA7773774	Klebsiella pneumoniae	strong	98	321697	682145	5552517	ST4253	1	0	0	0	ybt 14; ICEKp5?	357	-	0	-	0	-	0	-	0	-	wzi27	KL27	none	Very high	99.99%		O2v2	O2	none	Very high	98.44%		-	-	-	-	-	-	-	-	-	-	SHV-40
T7-226	30/08/2015	2015	PRJEB42350	SAMEA7773775	Klebsiella pneumoniae	strong	106	307078	526765	5448320	ST225	0	0	0	0	-	0	-	0	-	0	-	0	-	0	-	wzi59	KL3	*	Very high	99.28%		O2v2	O2	none	Very high	98.16%		-	-	-	-	-	-	-	-	-	-	SHV-27
T7-227	31/08/2015	2015	PRJEB42350	SAMEA7773776	Klebsiella pneumoniae	strong	121	299211	1150322	5501909	ST20	0	0	0	0	-	0	-	0	-	0	-	0	-	0	-	-	KL28	none	Very high	99.17%		O1v2	O1	none	Very high	98.38%		-	-	-	-	-	-	-	-	-	-	SHV-83
T7-228	31/08/2015	2015	PRJEB42350	SAMEA7773777	Klebsiella variicola subsp. variicola	strong	105	388300	1807464	5720919	ST639	0	0	0	0	-	0	-	0	-	0	-	0	-	0	-	wzi338	KL105	*	Very high	96.65%		O3/O3a	O3/O3a	none	Very high	99.20%		-	-	-	-	-	-	-	-	-	-	LEN-18
T7-229	31/08/2015	2015	PRJEB42350	SAMEA7773778	Klebsiella pneumoniae	strong	61	309063	1237597	5199671	ST2805	0	0	0	0	-	0	-	0	-	0	-	0	-	0	-	wzi89	KL110	-	High	99.47%	KL110_16_wcpZ	O2v1	O2	none	Very high	98.87%		-	-	-	-	-	-	-	-	-	-	SHV-235
T7-230	31/08/2015	2015	PRJEB42350	SAMEA7773779	Klebsiella pneumoniae	strong	87	373056	796495	5451367	ST436	0	0	0	0	-	0	-	0	-	0	-	0	-	0	-	-	KL112	none	Very high	98.90%		O2v2	O2	none	Very high	98.53%		-	-	-	-	-	-	-	-	-	-	SHV-1
T7-231	30/08/2015	2015	PRJEB42350	SAMEA7773780	Klebsiella variicola subsp. variicola	strong	118	391553	1026640	5898077	ST2386	0	0	0	0	-	0	-	0	-	0	-	0	-	0	-	wzi379	KL43	*	Very high	98.51%		O3/O3a	O3/O3a	none	Very high	99.26%		-	-	-	-	-	-	-	-	-	-	LEN-2
T7-232	01/09/2015	2015	PRJEB42350	SAMEA7773781	Klebsiella variicola subsp. variicola	strong	117	387270	1004699	6006357	ST4358	0	0	0	0	-	0	-	0	-	0	-	0	-	0	-	-	KL34	*	Very high	95.84%		O3/O3a	O3/O3a	none	Very high	99.27%		-	-	-	-	-	-	-	-	-	-	LEN-16
T7-233	01/09/2015	2015	PRJEB42350	SAMEA7773782	Klebsiella pneumoniae	strong	82	216972	462759	5155773	ST281	0	0	0	0	-	0	-	0	-	0	-	0	-	0	-	wzi64	KL64	none	Very high	99.89%		O1v1	O1	?-	Good	98.65%	O1/O2v1_06_wbbO	-	-	-	-	-	-	-	-	-	-	SHV-108
T7-234	02/09/2015	2015	PRJEB42350	SAMEA7773783	Klebsiella pneumoniae	strong	113	376288	782591	5458241	ST465	0	0	0	0	-	0	-	0	-	0	-	0	-	0	-	wzi115	KL54	none	Very high	99.94%		O1v2	O1	none	Very high	99.14%		-	-	-	-	-	-	-	-	-	-	SHV-83
T7-235	02/09/2015	2015	PRJEB42350	SAMEA7773784	Klebsiella pneumoniae	strong	63	372957	1133576	5347709	ST37	0	0	0	0	-	0	-	0	-	0	-	0	-	0	-	wzi216	KL119	none	Very high	99.97%		O4	O4	none	Very high	99.97%		-	-	-	-	-	-	-	-	-	-	SHV-11
T7-236	01/09/2015	2015	PRJEB42350	SAMEA7773785	Klebsiella variicola subsp. variicola	strong	109	480030	1063996	5853371	ST2386	0	0	0	0	-	0	-	0	-	0	-	0	-	0	-	wzi379	KL43	*	Very high	98.50%		O3/O3a	O3/O3a	none	Very high	99.24%		-	-	-	-	-	-	-	-	-	-	LEN-2
T7-237	02/09/2015	2015	PRJEB42350	SAMEA7773786	Klebsiella variicola subsp. variicola	strong	161	255926	1004496	5964729	ST596	0	0	0	0	-	0	-	0	-	0	-	0	-	0	-	-	KL43	?-+*	Good	98.51%	KL43_17_manC,KL43_18_manB	O3/O3a	O3/O3a	?-	Good	99.37%	O3/O3a_01_manC,O3/O3a_02_manB	-	-	-	-	-	-	-	-	-	-	LEN-2
T7-238	02/09/2015	2015	PRJEB42350	SAMEA7773787	Klebsiella pneumoniae	strong	40	412652	1572528	5237787	ST2004	0	0	0	0	-	0	-	0	-	0	-	0	-	0	-	wzi83	KL23	-+	Good	99.59%	KL23_03_wzi	O2v2	O2	none	Very high	98.44%		-	-	-	-	-	-	-	-	-	-	SHV-168
T7-239	02/09/2015	2015	PRJEB42350	SAMEA7773788	Klebsiella pneumoniae	strong	84	346020	637845	5201929	ST76	0	0	0	0	-	0	-	0	-	0	-	0	-	0	-	wzi91	KL14	none	Very high	99.72%		O5	O5	*	High	94.27%		-	-	-	-	-	-	-	-	-	-	-
T7-240	01/09/2015	2015	PRJEB42350	SAMEA7773789	Klebsiella pneumoniae	strong	91	322067	922081	5331537	ST485	0	0	0	0	-	0	-	0	-	0	-	0	-	0	-	wzi5	KL5	*	Very high	99.19%		O3b	O3b	none	Very high	99.60%		-	-	-	-	-	-	-	-	-	-	SHV-27
T7-241	02/09/2015	2015	PRJEB42350	SAMEA7773790	Klebsiella quasipneumoniae subsp. quasipneumoniae	strong	61	469176	2433886	5367779	ST4619	1	0	0	0	ybt unknown	0	-	0	-	0	-	0	-	0	-	-	KL6	*	Very high	95.14%		O5	O5	none	High	94.69%		-	-	-	-	-	-	-	-	-	-	OKP-A-2
T7-242	03/09/2015	2015	PRJEB42350	SAMEA7773791	Klebsiella pneumoniae	strong	183	202808	715072	5559977	ST26	0	0	0	0	-	0	-	0	-	0	-	0	-	0	-	wzi236	KL10	none	Very high	99.56%		O1v2	O1	none	Very high	99.41%		-	-	-	-	-	-	-	-	-	-	SHV-36
T7-243	02/09/2015	2015	PRJEB42350	SAMEA7773792	Klebsiella pneumoniae	strong	103	207561	578694	5405672	ST187	0	0	0	0	-	0	-	0	-	0	-	0	-	0	-	wzi10	KL10	?-*	Good	96.73%	KL10_18_manC	O5	O5	?-*	Good	94.37%	O5_01_manC	-	-	-	-	-	-	-	-	-	-	SHV-11
T7-244	02/09/2015	2015	PRJEB42350	SAMEA7773793	Klebsiella variicola subsp. variicola	strong	103	367903	1039286	5838287	ST360	0	0	0	0	-	0	-	0	-	0	-	0	-	0	-	wzi53	KL53	none	Very high	99.98%		O3/O3a	O3/O3a	none	Very high	99.32%		-	-	-	-	-	-	-	-	-	-	LEN-30
T7-245	03/09/2015	2015	PRJEB42350	SAMEA7773794	Klebsiella pneumoniae	strong	107	250531	613879	5612102	ST4652	0	0	0	0	-	0	-	0	-	0	-	0	-	0	-	wzi25	KL25	-	High	99.84%	KL25_09_wfeD	O1v2	O1	none	Very high	99.38%		-	-	-	-	-	-	-	-	-	-	SHV-1
T7-246	03/09/2015	2015	PRJEB42350	SAMEA7773795	Klebsiella pneumoniae	strong	67	370071	766216	5244540	ST629	0	0	0	0	-	0	-	0	-	0	-	0	-	0	-	wzi368	KL134	none	Very high	100.00%		O3/O3a	O3/O3a	none	Very high	98.66%		-	-	-	-	-	-	-	-	-	-	SHV-11
T7-247	03/09/2015	2015	PRJEB42350	SAMEA7773796	Klebsiella pneumoniae	strong	203	170098	715104	5699429	ST26	0	0	0	0	-	0	-	0	-	0	-	0	-	0	-	wzi236	KL10	none	Very high	99.55%		O1v2	O1	none	Very high	99.40%		-	-	-	-	-	-	-	-	-	-	SHV-36
T7-248	06/09/2015	2015	PRJEB42350	SAMEA7773797	Klebsiella variicola subsp. variicola	strong	118	399441	731872	5852589	ST597	0	0	0	0	-	0	-	0	-	0	-	0	-	0	-	wzi210	KL103	none	Very high	99.94%		O3/O3a	O3/O3a	none	Very high	99.36%		-	-	-	-	-	-	-	-	-	-	LEN-16
T7-249	04/09/2015	2015	PRJEB42350	SAMEA7773798	Klebsiella pneumoniae	strong	47	459063	950166	5192724	ST2	0	0	0	0	-	0	-	0	-	0	-	0	-	0	-	wzi50	KL52	?-	Good	97.88%	KL52_20_rmlD,KL52_21_rmlC	OL103	OL103	*	High	94.50%		-	-	-	-	-	-	-	-	-	-	SHV-193
T7-250	04/09/2015	2015	PRJEB42350	SAMEA7773799	Klebsiella pneumoniae	strong	85	350204	803276	5401981	ST17	1	0	3	3	ybt 15; ICEKp11 (incomplete)	231-1LV	-	0	-	0	-	0	-	0	-	wzi141	KL25	-	High	99.17%	KL25_09_wfeD	O5	O5	*	High	94.20%		aadA^	-	-	-	sul1	tet(D)	-	-	-	-	SHV-1
T7-251	02/09/2015	2015	PRJEB42350	SAMEA7773800	Klebsiella pneumoniae	strong	115	306489	521877	5611281	ST20	1	0	0	0	ybt 14; ICEKp5	135	-	0	-	0	-	0	-	0	-	wzi84	KL28	none	Very high	99.17%		O1v2	O1	none	Very high	98.39%		-	-	-	-	-	-	-	-	-	-	SHV-83
T7-252	07/09/2015	2015	PRJEB42350	SAMEA7773801	Klebsiella pneumoniae	strong	179	184222	380940	5562119	ST1727	0	0	0	0	-	0	-	0	-	0	-	0	-	0	-	-	KL123	*	Very high	95.20%		O3/O3a	O3/O3a	-	High	98.79%	O3/O3a_02_manB	-	-	-	-	-	-	-	-	-	-	SHV-11
T7-253	06/09/2015	2015	PRJEB42350	SAMEA7773802	Klebsiella variicola subsp. variicola	strong	62	372923	1141752	5329669	ST1562	0	0	0	0	-	0	-	0	-	0	-	0	-	0	-	wzi454	KL114	?-+	Good	97.37%	KL114_15,KL114_17_manC	O3/O3a	O3/O3a	?-	Good	99.28%	O3/O3a_01_manC	-	-	-	-	-	-	-	-	-	-	LEN-10
T7-254	08/09/2015	2015	PRJEB42350	SAMEA7773803	Klebsiella pneumoniae	strong	70	357557	812023	5572377	ST3251	1	0	0	0	ybt 10; ICEKp4	349	-	0	-	0	-	0	-	0	-	wzi114	KL111	none	Very high	99.43%		O3b	O3b	none	Very high	98.87%		-	-	-	-	-	-	-	-	-	-	SHV-1
T7-255	09/09/2015	2015	PRJEB42350	SAMEA7773804	Klebsiella variicola subsp. variicola	strong	117	464465	1238571	5882594	ST2386	0	0	0	0	-	0	-	0	-	0	-	0	-	0	-	wzi379	KL43	*	Very high	98.50%		O3/O3a	O3/O3a	none	Very high	99.24%		-	-	-	-	-	-	-	-	-	-	LEN-2
T7-256	09/09/2015	2015	PRJEB42350	SAMEA7773805	Klebsiella pneumoniae	strong	176	199716	572192	5729440	ST253	0	0	0	0	-	0	-	0	-	0	-	0	-	0	-	wzi50	KL15	none	Very high	99.83%		O4	O4	none	Very high	99.66%		-	-	-	-	-	-	-	-	-	-	SHV-36
T7-257	07/09/2015	2015	PRJEB42350	SAMEA7773806	Klebsiella pneumoniae	strong	149	119614	402776	5361145	ST872	0	0	0	0	-	0	-	0	-	0	-	0	-	0	-	wzi394	KL153	?	Good	99.92%		O2v2	O2	none	Very high	98.44%		-	-	-	-	-	-	-	-	-	-	SHV-11
T7-258	08/09/2015	2015	PRJEB42350	SAMEA7773807	Klebsiella quasipneumoniae subsp. quasipneumoniae	strong	39	715080	1006112	5241576	ST4621	0	0	0	0	-	0	-	0	-	0	-	0	-	0	-	-	KL121	-*	None	87.18%	KL121_10_wctC,KL121_11_wcqS,KL121_12_wcqT,KL121_16_wcaH,KL121_19,KL121_20_wcsO	O3/O3a	O3/O3a	none	Very high	95.96%		-	-	-	-	-	-	-	-	-	-	OKP-A-34
T7-259	09/09/2015	2015	PRJEB42350	SAMEA7773808	Klebsiella pneumoniae	strong	88	358864	928237	5603431	ST11	1	0	2	2	ybt 7; ICEKp7	365	-	0	-	0	-	0	-	0	-	-	KL110	-	High	99.33%	KL110_16_wcpZ	O2v1	O2	none	Very high	98.80%		aadA^	-	-	-	sul1*	-	-	-	-	-	SHV-11
T7-260	08/09/2015	2015	PRJEB42350	SAMEA7773809	Klebsiella quasipneumoniae subsp. similipneumoniae	strong	47	904733	1997271	5308277	ST2355	0	0	0	0	-	0	-	0	-	0	-	0	-	0	-	-	KL31	*	Very high	97.60%		O5	O5	none	High	94.99%		-	-	-	-	-	-	-	-	-	-	OKP-B-6
T7-261	09/09/2015	2015	PRJEB42350	SAMEA7773810	Klebsiella pneumoniae	strong	111	333652	739892	5473329	ST513	0	0	0	0	-	0	-	0	-	0	-	0	-	0	-	wzi14	KL14	none	Very high	99.88%		O3b	O3b	none	Very high	99.78%		-	-	-	-	-	-	-	-	-	-	SHV-1
T7-262	09/09/2015	2015	PRJEB42350	SAMEA7773811	Klebsiella quasipneumoniae subsp. quasipneumoniae	strong	45	700744	1611738	5377253	ST144	0	0	0	0	-	0	-	0	-	0	-	0	-	0	-	wzi461	KL31	*	High	90.26%		O5	O5	none	High	94.60%		-	-	-	-	-	-	-	-	-	-	OKP-A-5
T7-263	08/09/2015	2015	PRJEB42350	SAMEA7773812	Klebsiella variicola subsp. variicola	strong	88	439432	616147	5916568	ST697	0	0	4	4	-	0	-	0	-	0	-	0	-	0	-	wzi324	KL63	?-*	Good	95.99%	KL63_18_manC,KL63_19_manB	O5	O5	?-	Good	99.57%	O5_01_manC,O5_02_manB	aadA2	-	-	ereA*	sul1	-	dfrA32	-	-	-	LEN-85
T7-264	09/09/2015	2015	PRJEB42350	SAMEA7773813	Klebsiella pneumoniae	strong	34	507276	1525370	5247111	ST4639	0	0	0	0	-	0	-	0	-	0	-	0	-	0	-	wzi2	KL30	none	Very high	99.16%		O1v1	O1	none	Very high	98.56%		-	-	-	-	-	-	-	-	-	-	SHV-1
T7-265	10/09/2015	2015	PRJEB42350	SAMEA7773814	Klebsiella variicola subsp. variicola	strong	67	360256	1422633	5586630	ST1562	0	0	0	0	-	0	-	0	-	0	-	0	-	0	-	wzi454	KL114	none	Very high	97.37%		O3/O3a	O3/O3a	none	Very high	99.27%		-	-	-	-	-	-	-	-	-	-	LEN-10
T7-266	09/09/2015	2015	PRJEB42350	SAMEA7773815	Klebsiella quasipneumoniae subsp. similipneumoniae	strong	46	770520	1605203	5189563	ST4626	0	0	0	0	-	0	-	0	-	0	-	0	-	0	-	-	KL21	?-*	Good	96.98%	KL21_17_manC,KL21_18_manB	O3/O3a	O3/O3a	?-	Good	96.12%	O3/O3a_01_manC,O3/O3a_02_manB	-	-	-	-	-	-	-	-	-	-	OKP-B-8
T7-267	10/09/2015	2015	PRJEB42350	SAMEA7773816	Klebsiella variicola subsp. variicola	strong	181	165050	799567	6080224	ST1994	0	0	0	0	-	0	-	0	-	0	-	0	-	0	-	wzi210	KL103	none	Very high	99.58%		O3/O3a	O3/O3a	none	Very high	98.50%		-	-	-	-	-	-	-	-	-	-	LEN-33
T7-268	09/09/2015	2015	PRJEB42350	SAMEA7773817	Klebsiella pneumoniae	strong	136	190508	563753	5448564	ST416	0	0	0	0	-	0	-	0	-	0	-	0	-	0	-	wzi273	KL30	*	Very high	96.45%		O1v2	O1	none	Very high	99.49%		-	-	-	-	-	-	-	-	-	-	SHV-14
T7-269	12/09/2015	2015	PRJEB42350	SAMEA7773818	Klebsiella pneumoniae	strong	69	258159	862511	5536237	ST14	0	0	0	0	-	0	-	0	-	0	-	0	-	0	-	wzi2	KL2	none	Very high	99.75%		O1v1	O1	none	Very high	99.99%		-	-	-	-	-	-	-	-	-	-	SHV-28
T7-270	11/09/2015	2015	PRJEB42350	SAMEA7773819	Klebsiella pneumoniae	strong	208	241358	482204	5740737	ST4295	0	0	0	0	-	0	-	0	-	0	-	0	-	0	-	wzi356	KL117	none	Very high	99.69%		O1v1	O1	none	Very high	98.42%		-	-	-	-	-	-	-	-	-	-	SHV-1
T7-271	14/09/2015	2015	PRJEB42350	SAMEA7773820	Klebsiella pneumoniae	strong	57	483577	1188787	5298655	ST1119	0	0	0	0	-	0	-	0	-	0	-	0	-	0	-	-	KL71	*	High	93.59%		O3b	O3b	none	Very high	99.38%		-	-	-	-	-	-	-	-	-	-	SHV-11
T7-272	14/09/2015	2015	PRJEB42350	SAMEA7773821	Klebsiella pneumoniae	strong	65	380349	705344	5444427	ST35	0	0	0	0	-	0	-	0	-	0	-	0	-	0	-	wzi37	KL22	none	Very high	99.48%		O1v1	O1	none	Very high	98.11%		-	-	-	-	-	-	-	-	-	-	SHV-33
T7-273	15/09/2015	2015	PRJEB42350	SAMEA7773822	Klebsiella pneumoniae	strong	86	513018	768810	5321262	ST515	0	0	0	0	-	0	-	0	-	0	-	0	-	0	-	wzi368	KL134	none	Very high	99.95%		O3/O3a	O3/O3a	none	Very high	98.88%		-	-	-	-	-	-	-	-	-	-	SHV-11
T7-274	14/09/2015	2015	PRJEB42350	SAMEA7773823	Klebsiella pneumoniae	strong	110	333927	879225	5519203	ST4643	0	0	2	2	-	0	-	0	-	0	-	0	-	0	-	wzi130	KL58	none	Very high	99.84%		O3b	O3b	none	Very high	99.26%		aadA4.v1*	-	-	-	sul1	-	-	-	-	-	SHV-11
T7-275	14/09/2015	2015	PRJEB42350	SAMEA7773824	Klebsiella pneumoniae	strong	81	314947	531430	5381417	ST39	3	0	0	0	-	0	-	0	iuc 3	64	-	0	-	0	-	wzi83	KL23	none	Very high	99.92%		O1v2	O1	none	Very high	98.49%		-	-	-	-	-	-	-	-	-	-	SHV-11
T7-276	15/09/2015	2015	PRJEB42350	SAMEA7773825	Klebsiella pneumoniae	strong	66	350097	705344	5444310	ST35	0	0	0	0	-	0	-	0	-	0	-	0	-	0	-	wzi37	KL22	none	Very high	99.48%		O1v1	O1	none	Very high	98.11%		-	-	-	-	-	-	-	-	-	-	SHV-33
T7-277	15/09/2015	2015	PRJEB42350	SAMEA7773826	Klebsiella pneumoniae	strong	154	168472	475860	5519561	ST10	0	0	0	0	-	0	-	0	-	0	-	0	-	0	-	-	KL102	none	Very high	99.27%		O1/O2v1	unknown	none	Very high	98.54%		-	-	-	-	-	-	-	-	-	-	SHV-1
T7-278	16/09/2015	2015	PRJEB42350	SAMEA7773827	Klebsiella variicola subsp. variicola	strong	149	316330	637418	5708208	ST1423	0	0	0	0	-	0	-	0	-	0	-	0	-	0	-	wzi38	KL38	*	Very high	97.71%		O5	O5	none	Very high	99.58%		-	-	-	-	-	-	-	-	-	-	LEN-13
T7-279	16/09/2015	2015	PRJEB42350	SAMEA7773828	Klebsiella quasipneumoniae subsp. similipneumoniae	strong	104	402368	1270832	5246998	ST4627	0	0	0	0	-	0	-	0	-	0	-	0	-	0	-	-	KL43	*	High	93.37%		O12	O12	none	Very high	98.60%		-	-	-	-	-	-	-	-	-	-	OKP-B-2
T7-280	16/09/2015	2015	PRJEB42350	SAMEA7773829	Klebsiella pneumoniae	strong	112	350317	768805	5509472	ST515	0	0	0	0	-	0	-	0	-	0	-	0	-	0	-	wzi368	KL134	none	Very high	99.94%		O3/O3a	O3/O3a	none	Very high	98.88%		-	-	-	-	-	-	-	-	-	-	SHV-11
T7-281	15/09/2015	2015	PRJEB42350	SAMEA7773830	Klebsiella pneumoniae	strong	125	205752	851839	5428025	ST461	0	0	0	0	-	0	-	0	-	0	-	0	-	0	-	wzi133	KL25	-	High	98.52%	KL25_09_wfeD	O1v1	O1	none	Very high	98.46%		-	-	-	-	-	-	-	-	-	-	SHV-1
T7-282	17/09/2015	2015	PRJEB42350	SAMEA7773831	Klebsiella pneumoniae	strong	112	295189	776601	5450892	ST234	0	0	0	0	-	0	-	0	-	0	-	0	-	0	-	wzi272	KL30	*	Very high	96.36%		O1v2	O1	?	Good	99.53%		-	-	-	-	-	-	-	-	-	-	SHV-27
T7-283	16/09/2015	2015	PRJEB42350	SAMEA7773832	Klebsiella pneumoniae	strong	99	353980	727690	5558849	ST45	1	0	0	0	ybt 10; ICEKp4	78	-	0	-	0	-	0	-	0	-	wzi5	KL5	?-*	Good	99.22%	KL5_18_manB	O3b	O3b	?-	Good	99.40%	O3b_02_manB	-	-	-	-	-	-	-	-	-	-	SHV-1
T7-284	17/09/2015	2015	PRJEB42350	SAMEA7773833	Klebsiella variicola subsp. variicola	strong	64	441719	1024740	5676350	ST4115	0	0	0	0	-	0	-	0	-	0	-	0	-	0	-	wzi61	KL55	none	Very high	99.73%		O3/O3a	O3/O3a	none	Very high	99.31%		-	-	-	-	-	-	-	-	-	-	LEN-44
T7-285	17/09/2015	2015	PRJEB42350	SAMEA7773834	Klebsiella variicola subsp. variicola	strong	100	209119	599611	5609818	ST4358	0	0	0	0	-	0	-	0	-	0	-	0	-	0	-	-	KL34	*	Very high	95.81%		O3/O3a	O3/O3a	none	Very high	99.26%		-	-	-	-	-	-	-	-	-	-	LEN-16
T7-286	17/09/2015	2015	PRJEB42350	SAMEA7773835	Klebsiella variicola subsp. variicola	strong	42	694097	2614238	5297963	ST3937	0	0	0	0	-	0	-	0	-	0	-	0	-	0	-	wzi53	KL53	-	High	99.98%	KL53_02_cpsACP	O3/O3a	O3/O3a	none	Very high	99.32%		-	-	-	-	-	-	-	-	-	-	LEN-13
T7-287	19/09/2015	2015	PRJEB42350	SAMEA7773836	Klebsiella variicola subsp. variicola	strong	161	321572	751198	6132120	ST4586	0	0	0	0	-	0	-	0	-	0	-	0	-	0	-	wzi352	KL113	?-	Good	98.90%	KL113_18_manC	O3/O3a	O3/O3a	?-	Good	99.24%	O3/O3a_01_manC	-	-	-	-	-	-	-	-	-	-	LEN-16
T7-289	21/09/2015	2015	PRJEB42350	SAMEA7773837	Klebsiella pneumoniae	strong	134	371509	729556	5422718	ST277	0	0	0	0	-	0	-	0	-	0	-	0	-	0	-	wzi97	KL46	?-+*	Good	99.68%	KL46_18_manC,KL46_19_manB	O3b	O3b	?-	Good	99.32%	O3b_01_manC,O3b_02_manB	-	-	-	-	-	-	-	-	-	-	SHV-27
T7-290	19/09/2015	2015	PRJEB42350	SAMEA7773838	Klebsiella pneumoniae	strong	60	386699	883892	5444719	ST35	0	0	0	0	-	0	-	0	-	0	-	0	-	0	-	wzi37	KL22	none	Very high	99.48%		O1v1	O1	none	Very high	98.11%		-	-	-	-	-	-	-	-	-	-	SHV-33
T7-291	20/09/2015	2015	PRJEB42350	SAMEA7773839	Klebsiella pneumoniae	strong	52	369880	658959	5151344	ST4583	0	0	0	0	-	0	-	0	-	0	-	0	-	0	-	wzi380	KL158	?-	Good	97.95%	KL158_18_rmlB,KL158_19_rmlA,KL158_21_rmlC	OL102	OL102	?-+*	None	82.15%	OL102_02_rfbA,OL102_04_rfbC,OL102_05_wbbL,OL102_06_rhamnan,OL102_07_wzm,OL102_08_wzt	-	-	-	-	-	-	-	-	-	-	SHV-1
T7-292	22/09/2015	2015	PRJEB42350	SAMEA7773840	Klebsiella pneumoniae	strong	67	380351	1114916	5421233	ST466	1	0	0	0	ybt 10; ICEKp4	95	-	0	-	0	-	0	-	0	-	wzi37	KL22	none	Very high	99.49%		O1v1	O1	none	Very high	98.11%		-	-	-	-	-	-	-	-	-	-	SHV-33
T7-293	22/09/2015	2015	PRJEB42350	SAMEA7773841	Klebsiella quasipneumoniae subsp. quasipneumoniae	strong	76	335890	1240256	5147030	ST4616	0	0	0	0	-	0	-	0	-	0	-	0	-	0	-	-	KL6	*	Very high	95.13%		O3/O3a	O3/O3a	none	Very high	96.14%		-	-	-	-	-	-	-	-	-	-	OKP-A-29
T7-294	22/09/2015	2015	PRJEB42350	SAMEA7773842	Klebsiella pneumoniae	strong	134	225039	834857	5428857	ST584	0	0	0	0	-	0	-	0	-	0	-	0	-	0	-	wzi96	KL38	-	High	99.97%	KL38_15	O3b	O3b	none	Very high	99.18%		-	-	-	-	-	-	-	-	-	-	SHV-168
T7-295	22/09/2015	2015	PRJEB42350	SAMEA7773843	Klebsiella pneumoniae	strong	147	223283	558809	5489556	ST643	0	0	0	0	-	0	-	0	-	0	-	0	-	0	-	wzi149	KL62	?-	Good	99.32%	KL62_12	O2v2	O2	none	Very high	98.48%		-	-	-	-	-	-	-	-	-	-	SHV-26
T7-296	22/09/2015	2015	PRJEB42350	SAMEA7773844	Klebsiella pneumoniae	strong	182	128964	331429	5534905	ST240	0	0	0	0	-	0	-	0	-	0	-	0	-	0	-	wzi439	KL144	*	Very high	96.43%		O1/O2v1	unknown	*	High	93.97%		-	-	-	-	-	-	-	-	-	-	SHV-36
T7-297	22/09/2015	2015	PRJEB42350	SAMEA7773845	Klebsiella pneumoniae	strong	44	422185	1461267	5041335	ST200	0	0	0	0	-	0	-	0	-	0	-	0	-	0	-	wzi178	KL166	none	Very high	99.67%		O2v2	O2	none	Very high	99.08%		-	-	-	-	-	-	-	-	-	-	SHV-1
T7-298	22/09/2015	2015	PRJEB42350	SAMEA7773846	Klebsiella pneumoniae	strong	204	252996	768841	5767109	ST70	0	0	1	2	-	0	-	0	-	0	-	0	-	0	-	wzi162	KL122	none	Very high	99.95%		O1v2	O1	none	Very high	98.51%		strA.v1;strB.v1	-	-	-	-	-	-	-	-	-	SHV-269
T7-299	23/09/2015	2015	PRJEB42350	SAMEA7773847	Klebsiella quasipneumoniae subsp. quasipneumoniae	strong	59	388573	848974	5159482	ST4615	0	0	0	0	-	0	-	0	-	0	-	0	-	0	-	-	KL1	?-*	Good	94.91%	KL1_18_manC	O3/O3a	O3/O3a	?-	Good	96.01%	O3/O3a_01_manC	-	-	-	-	-	-	-	-	-	-	OKP-A-17
T7-300	23/09/2015	2015	PRJEB42350	SAMEA7773848	Klebsiella pneumoniae	strong	157	302522	1427868	5479858	ST20	0	0	0	0	-	0	-	0	-	0	-	0	-	0	-	wzi84	KL28	none	Very high	99.18%		O1v2	O1	none	Very high	98.39%		-	-	-	-	-	-	-	-	-	-	SHV-83
T7-301	22/09/2015	2015	PRJEB42350	SAMEA7773849	Klebsiella variicola subsp. variicola	strong	61	408816	717778	5680274	ST1478	0	0	0	0	-	0	-	0	-	0	-	0	-	0	-	-	KL124	*	Very high	97.05%		O3/O3a	O3/O3a	none	Very high	99.24%		-	-	-	-	-	-	-	-	-	-	LEN-27
T7-302	22/09/2015	2015	PRJEB42350	SAMEA7773850	Klebsiella pneumoniae	strong	149	191251	784882	5655844	ST3640	0	0	0	0	-	0	-	0	-	0	-	0	-	0	-	-	KL64	none	Very high	99.10%		O1v1	O1	none	Very high	99.33%		-	-	-	-	-	-	-	-	-	-	SHV-40
T7-303	23/09/2015	2015	PRJEB42350	SAMEA7773851	Klebsiella quasipneumoniae subsp. quasipneumoniae	strong	51	629924	1422953	5283206	ST4624	0	0	0	0	-	0	-	0	-	0	-	0	-	0	-	-	KL6	*	Very high	95.14%		O5	O5	none	High	94.63%		-	-	-	-	-	-	-	-	-	-	OKP-A-4
T7-304	22/09/2015	2015	PRJEB42350	SAMEA7773852	Klebsiella variicola subsp. variicola	strong	64	507107	1041575	5470286	ST1381	0	0	0	0	-	0	-	0	-	0	-	0	-	0	-	wzi369	KL107	*	Very high	96.42%		O3/O3a	O3/O3a	none	Very high	99.39%		-	-	-	-	-	-	-	-	-	-	LEN-2
T7-305	24/09/2015	2015	PRJEB42350	SAMEA7773853	Klebsiella pneumoniae	strong	219	149137	460944	5526134	ST10	0	0	0	0	-	0	-	0	-	0	-	0	-	0	-	wzi173	KL102	none	Very high	99.28%		O1v1	O1	none	Very high	98.54%		-	-	-	-	-	-	-	-	-	-	SHV-1
T7-306	25/09/2015	2015	PRJEB42350	SAMEA7773854	Klebsiella pneumoniae	strong	130	318766	531616	5498447	ST39	0	0	0	0	-	0	-	0	-	0	-	0	-	0	-	wzi83	KL23	none	Very high	99.92%		O1v2	O1	none	Very high	98.49%		-	-	-	-	-	-	-	-	-	-	SHV-11
T7-307	24/09/2015	2015	PRJEB42350	SAMEA7773855	Klebsiella pneumoniae	strong	62	372872	1083670	5402333	ST157	1	0	1	1	ybt 4; plasmid	358	-	0	-	0	-	0	-	0	-	wzi243	KL13	none	Very high	98.82%		O5	O5	*	High	94.25%		-	fosA7*	-	-	-	-	-	-	-	-	SHV-245
T7-308	24/09/2015	2015	PRJEB42350	SAMEA7773856	Klebsiella pneumoniae	strong	86	327789	975719	5441935	ST25	1	0	5	7	ybt 6; ICEKp5	63	-	0	-	0	-	0	-	0	-	wzi72	KL2	none	Very high	98.41%		O1v2	O1	none	Very high	99.20%		aph3-Ia.v1*?;strA.v1^;strB.v1	-	-	-	sul2	tet(D)	dfrA14.v1^	TEM-1D.v1^	-	-	SHV-11
T7-309	25/09/2015	2015	PRJEB42350	SAMEA7773857	Klebsiella pneumoniae	strong	86	283328	958683	5406811	ST999	1	0	0	0	ybt 4; plasmid	360	-	0	-	0	-	0	-	0	-	wzi385	KL22	none	Very high	99.17%		O2v2	O2	none	Very high	98.51%		-	-	-	-	-	-	-	-	-	-	SHV-1
T7-310	24/09/2015	2015	PRJEB42350	SAMEA7773858	Klebsiella variicola subsp. variicola	strong	81	372728	921894	5671022	ST1485	0	0	0	0	-	0	-	0	-	0	-	0	-	0	-	wzi259	KL20	*	High	94.85%		O3/O3a	O3/O3a	none	Very high	99.38%		-	-	-	-	-	-	-	-	-	-	LEN-16
T7-311	25/09/2015	2015	PRJEB42350	SAMEA7773859	Klebsiella variicola subsp. variicola	strong	236	220046	732188	6037727	ST3081	0	0	0	0	-	0	-	0	-	0	-	0	-	0	-	wzi50	KL15	none	Very high	99.80%		O4	O4	none	Very high	99.70%		-	-	-	-	-	-	-	-	-	-	LEN-16
T7-312	22/09/2015	2015	PRJEB42350	SAMEA7773860	Klebsiella pneumoniae	strong	56	422627	786701	5166300	ST1630	0	0	0	0	-	0	-	0	-	0	-	0	-	0	-	-	KL39	?-	Good	99.17%	KL39_07,KL39_19_manB	O3/O3a	O3/O3a	?-*	Good	95.50%	O3/O3a_02_manB	-	-	-	-	-	-	-	-	-	-	SHV-1
T7-313	25/09/2015	2015	PRJEB42350	SAMEA7773861	Klebsiella pneumoniae	strong	125	214612	375373	5506193	ST4668	0	0	1	2	-	0	-	0	-	0	-	0	-	0	-	wzi466	KL35	?-	Good	98.82%	KL35_16_wclK	O3/O3a	O3/O3a	*	Very high	95.67%		strA.v1;strB.v1	-	-	-	-	-	-	-	-	-	SHV-11
T7-314	24/09/2015	2015	PRJEB42350	SAMEA7773862	Klebsiella variicola subsp. variicola	strong	61	484051	1525951	5508815	ST4650	0	0	0	0	-	0	-	0	-	0	-	0	-	0	-	-	KL80	?-	Good	95.58%	KL80_19_rmlB,KL80_20_rmlA,KL80_21_rmlD	OL103	OL103	?-+	Good	98.89%	OL103_01_rmlC	-	-	-	-	-	-	-	-	-	-	LEN-33
T7-315	25/09/2015	2015	PRJEB42350	SAMEA7773863	Klebsiella pneumoniae	strong	75	360458	699309	5216231	ST3008	0	0	5	5	-	0	-	0	-	0	-	0	-	0	-	wzi22	KL22	none	Very high	99.98%		O2v1	O2	none	Very high	98.67%		strB.v1	-	-	-	sul2	tet(A).v1	dfrA14.v2	TEM-1D.v1^	-	-	SHV-1
T7-316	25/09/2015	2015	PRJEB42350	SAMEA7773864	Klebsiella pneumoniae	strong	181	190349	478699	5435684	ST403	0	0	0	0	-	0	-	0	-	0	-	0	-	0	-	-	KL105	none	Very high	99.47%		O3b	O3b	none	Very high	99.25%		-	-	-	-	-	-	-	-	-	-	SHV-11
T7-317	25/09/2015	2015	PRJEB42350	SAMEA7773865	Klebsiella variicola subsp. variicola	strong	55	339236	1292114	5556834	ST4167	0	0	0	0	-	0	-	0	-	0	-	0	-	0	-	wzi184	KL45	-+	Low	93.89%	KL45_05_wzb,KL45_06_wzc	O3/O3a	O3/O3a	none	Very high	99.24%		-	-	-	-	-	-	-	-	-	-	LEN-55
T7-318	28/09/2015	2015	PRJEB42350	SAMEA7773866	Klebsiella pneumoniae	strong	83	374060	586229	5477110	ST37	0	0	0	0	-	0	-	0	-	0	-	0	-	0	-	wzi123	KL136	none	Very high	99.91%		O2v2	O2	none	Very high	98.53%		-	-	-	-	-	-	-	-	-	-	SHV-11
T7-319	28/09/2015	2015	PRJEB42350	SAMEA7773867	Klebsiella pneumoniae	strong	79	264832	512950	5311077	ST353	1	0	0	0	ybt 10; ICEKp4	377	-	0	-	0	-	0	-	0	-	-	KL110	?-+	None	98.97%	KL110_02_cpsACP,KL110_18_manC,KL110_19_manB	O3b	O3b	?-	Good	98.99%	O3b_01_manC,O3b_02_manB	-	-	-	-	-	-	-	-	-	-	SHV-11
T7-320	28/09/2015	2015	PRJEB42350	SAMEA7773868	Klebsiella variicola subsp. variicola	strong	251	187587	418250	5714091	ST925	0	0	0	0	-	0	-	0	-	0	-	0	-	0	-	wzi335	KL9	none	Very high	98.46%		O1v1	O1	none	Very high	97.72%		-	-	-	-	-	-	-	-	-	-	LEN-2
T7-321	29/09/2015	2015	PRJEB42350	SAMEA7773869	Klebsiella pneumoniae	strong	68	320152	1139746	5504925	ST1799	1	0	0	0	ybt 14; ICEKp5	353	-	0	-	0	-	0	-	0	-	-	KL16	none	Very high	99.42%		O1v1	O1	none	Very high	98.10%		-	-	-	-	-	-	-	-	-	-	SHV-28
T7-322	29/09/2015	2015	PRJEB42350	SAMEA7773870	Klebsiella variicola subsp. variicola	strong	169	316438	865834	5718041	ST1423	0	0	0	0	-	0	-	0	-	0	-	0	-	0	-	wzi38	KL38	*	Very high	97.78%		O5	O5	none	Very high	99.58%		-	-	-	-	-	-	-	-	-	-	LEN-13
T7-323	28/09/2015	2015	PRJEB42350	SAMEA7773871	Klebsiella pneumoniae	strong	54	361531	959723	5203939	ST36	0	0	0	0	-	0	-	0	-	0	-	0	-	0	-	wzi27	KL27	none	Perfect	100.00%		O2v2	O2	none	Very high	98.43%		-	-	-	-	-	-	-	-	-	-	SHV-11
T7-324	29/09/2015	2015	PRJEB42350	SAMEA7773872	Klebsiella pneumoniae	strong	66	414937	594780	5272096	ST1059	1	0	0	0	ybt 14; ICEKp5	356	-	0	-	0	-	0	-	0	-	wzi21	KL21	*	Very high	98.57%		O1v1	O1	none	Very high	98.13%		-	-	-	-	-	-	-	-	-	-	SHV-1
T7-325	28/09/2015	2015	PRJEB42350	SAMEA7773873	Klebsiella variicola subsp. variicola	strong	109	317504	993354	5883675	ST4606	1	0	0	0	ybt unknown	371	-	0	-	0	-	0	-	0	-	wzi352	KL113	none	Very high	98.91%		O3/O3a	O3/O3a	none	Very high	99.19%		-	-	-	-	-	-	-	-	-	-	LEN-8
T7-326	01/10/2015	2015	PRJEB42350	SAMEA7773874	Klebsiella pneumoniae	strong	90	339330	751125	5332983	ST661	0	0	0	0	-	0	-	0	-	0	-	0	-	0	-	wzi211	KL109	none	Very high	99.70%		O2v2	O2	none	Very high	98.43%		-	-	-	-	-	-	-	-	-	-	SHV-27
T7-327	01/10/2015	2015	PRJEB42350	SAMEA7773875	Klebsiella variicola subsp. variicola	strong	60	737172	1287131	5369468	ST1957	0	0	1	1	-	0	-	0	-	0	-	0	-	0	-	wzi359	KL121	none	Very high	99.34%		O5	O5	none	Very high	99.67%		-	fosA7*	-	-	-	-	-	-	-	-	LEN-2
T7-328	29/09/2015	2015	PRJEB42350	SAMEA7773876	Klebsiella pneumoniae	strong	186	160635	306078	5622188	ST240	0	0	0	0	-	0	-	0	-	0	-	0	-	0	-	wzi31	KL31	?	Good	99.51%		O1v1	O1	none	Very high	98.23%		-	-	-	-	-	-	-	-	-	-	SHV-36
T7-329	27/09/2015	2015	PRJEB42350	SAMEA7773877	Klebsiella pneumoniae	strong	146	276172	720466	5479113	ST1516	0	0	0	0	-	0	-	0	-	0	-	0	-	0	-	wzi451	KL145	-+*	Good	93.92%	KL145_02_cpsACP,KL145_11_wckF	O4	O4	none	Very high	99.72%		-	-	-	-	-	-	-	-	-	-	SHV-116
T7-330	01/10/2015	2015	PRJEB42350	SAMEA7773878	Klebsiella pneumoniae	strong	64	350097	883892	5444255	ST35	0	0	0	0	-	0	-	0	-	0	-	0	-	0	-	wzi37	KL22	none	Very high	99.48%		O1v1	O1	none	Very high	98.11%		-	-	-	-	-	-	-	-	-	-	SHV-33
T7-331	30/09/2015	2015	PRJEB42350	SAMEA7773879	Klebsiella variicola subsp. variicola	strong	152	321572	692541	6045337	ST4586	0	0	0	0	-	0	-	0	-	0	-	0	-	0	-	wzi352	KL113	?-	Good	98.89%	KL113_18_manC	O3/O3a	O3/O3a	?-	Good	99.21%	O3/O3a_01_manC	-	-	-	-	-	-	-	-	-	-	LEN-16
T7-332	02/10/2015	2015	PRJEB42350	SAMEA7773880	Klebsiella pneumoniae	strong	55	387385	916009	5302930	ST3164	0	0	0	0	-	0	-	0	-	0	-	0	-	0	-	wzi5	KL5	?-+*	Good	99.21%	KL5_18_manB	O3b	O3b	?-	Good	98.94%	O3b_02_manB	-	-	-	-	-	-	-	-	-	-	SHV-11
T7-333	01/10/2015	2015	PRJEB42350	SAMEA7773881	Klebsiella pneumoniae	strong	39	412652	1575229	5240340	ST2004	0	0	0	0	-	0	-	0	-	0	-	0	-	0	-	wzi83	KL23	none	Very high	99.60%		O2v2	O2	none	Very high	98.45%		-	-	-	-	-	-	-	-	-	-	SHV-168
T7-334	01/10/2015	2015	PRJEB42350	SAMEA7773882	Klebsiella pneumoniae	strong	39	413112	1613109	5209046	ST2004	0	0	0	0	-	0	-	0	-	0	-	0	-	0	-	wzi83	KL23	none	Very high	99.60%		O2v2	O2	none	Very high	98.45%		-	-	-	-	-	-	-	-	-	-	SHV-168
T7-335	02/10/2015	2015	PRJEB42350	SAMEA7773883	Klebsiella variicola subsp. variicola	strong	61	427748	1226754	5673383	ST4035	0	0	0	0	-	0	-	0	-	0	-	0	-	0	-	-	KL128	none	Very high	97.78%		O3/O3a	O3/O3a	none	Very high	99.27%		-	-	-	-	-	-	-	-	-	-	LEN-11
T7-336	02/10/2015	2015	PRJEB42350	SAMEA7773884	Klebsiella variicola subsp. variicola	strong	56	473253	1442762	5707732	ST4603	0	0	0	0	-	0	-	0	-	0	-	0	-	0	-	-	KL107	-+*	None	82.65%	KL107_05_wzb,KL107_06_wzc,KL107_07_wbaP,KL107_08,KL107_09,KL107_10	OL103	OL103	none	Very high	99.17%		-	-	-	-	-	-	-	-	-	-	LEN-33
T7-337	05/10/2015	2015	PRJEB42350	SAMEA7773885	Klebsiella pneumoniae	strong	91	227738	795686	5476021	ST1243	0	0	0	0	-	0	-	0	-	0	-	0	-	0	-	wzi23	KL14	?-	Good	99.73%	KL14_20_manB	O3b	O3b	?-	Good	98.93%	O3b_02_manB	-	-	-	-	-	-	-	-	-	-	SHV-1
T7-338	02/10/2015	2015	PRJEB42350	SAMEA7773886	Klebsiella pneumoniae	strong	162	225170	582722	5518289	ST26	0	0	0	0	-	0	-	0	-	0	-	0	-	0	-	wzi236	KL10	none	Very high	99.57%		O1v2	O1	none	Very high	99.41%		-	-	-	-	-	-	-	-	-	-	SHV-36
T7-339	05/10/2015	2015	PRJEB42350	SAMEA7773887	Klebsiella pneumoniae	strong	163	123470	487732	5595115	ST4658	0	0	0	0	-	0	-	0	-	0	-	0	-	0	-	wzi50	KL15	none	Very high	99.83%		O4	O4	none	Very high	99.67%		-	-	-	-	-	-	-	-	-	-	SHV-1
T7-340	06/10/2015	2015	PRJEB42350	SAMEA7773888	Klebsiella variicola subsp. variicola	strong	69	393799	910728	5526874	ST4587	0	0	0	0	-	0	-	0	-	0	-	0	-	0	-	wzi69	KL144	*	Very high	96.85%		OL102	OL102	-*	None	81.57%	OL102_05_wbbL,OL102_06_rhamnan,OL102_07_wzm,OL102_08_wzt	-	-	-	-	-	-	-	-	-	-	LEN-22
T7-341	06/10/2015	2015	PRJEB42350	SAMEA7773889	Klebsiella pneumoniae	strong	89	358289	927487	5491024	ST20	1	0	0	0	ybt 14; ICEKp5	135	-	0	-	0	-	0	-	0	-	wzi84	KL28	none	Very high	99.18%		O1v2	O1	none	Very high	98.38%		-	-	-	-	-	-	-	-	-	-	SHV-83
T7-342	06/10/2015	2015	PRJEB42350	SAMEA7773890	Klebsiella pneumoniae	strong	195	150055	393271	5468211	ST253	0	0	0	0	-	0	-	0	-	0	-	0	-	0	-	wzi201	KL60	none	Very high	99.03%		O1v1	O1	none	Very high	98.62%		-	-	-	-	-	-	-	-	-	-	SHV-36
T7-343	05/10/2015	2015	PRJEB42350	SAMEA7773891	Klebsiella pneumoniae	strong	182	150642	447264	5380903	ST27	0	0	0	0	-	0	-	0	-	0	-	0	-	0	-	wzi25	KL25	-	High	99.84%	KL25_09_wfeD	O2v2	O2	none	Very high	99.39%		-	-	-	-	-	-	-	-	-	-	SHV-40
T7-344	04/10/2015	2015	PRJEB42350	SAMEA7773892	Klebsiella pneumoniae	strong	152	146051	342108	5414096	ST922	0	0	0	0	-	0	-	0	-	0	-	0	-	0	-	wzi186	KL2	none	Very high	98.72%		O1v2	O1	none	Very high	99.49%		-	-	-	-	-	-	-	-	-	-	SHV-164
T7-345	05/10/2015	2015	PRJEB42350	SAMEA7773893	Klebsiella pneumoniae	strong	71	449687	1208077	5471189	ST1545	0	0	0	0	-	0	-	0	-	0	-	0	-	0	-	wzi24	KL55	*	Very high	96.21%		O2v1	O2	none	Very high	98.80%		-	-	-	-	-	-	-	-	-	-	SHV-28
T7-346	05/10/2015	2015	PRJEB42350	SAMEA7773894	Klebsiella pneumoniae	strong	82	211752	409475	5066400	ST584	0	0	0	0	-	0	-	0	-	0	-	0	-	0	-	wzi96	KL38	?-	Good	99.97%	KL38_15	O3b	O3b	none	Very high	99.17%		-	-	-	-	-	-	-	-	-	-	SHV-168
T7-348	07/10/2015	2015	PRJEB42350	SAMEA7773895	Klebsiella pneumoniae	strong	97	372415	800313	5338387	ST4656	0	0	0	0	-	0	-	0	-	0	-	0	-	0	-	wzi24	KL108	none	Very high	99.36%		O1v2	O1	none	Very high	98.69%		-	-	-	-	-	-	-	-	-	-	SHV-1
T7-349	05/10/2015	2015	PRJEB42350	SAMEA7773896	Klebsiella pneumoniae	strong	174	155197	624325	5485840	ST26	0	0	0	0	-	0	-	0	-	0	-	0	-	0	-	wzi236	KL10	none	Very high	99.57%		O1v2	O1	none	Very high	99.41%		-	-	-	-	-	-	-	-	-	-	SHV-36
T7-350	08/10/2015	2015	PRJEB42350	SAMEA7773897	Klebsiella variicola subsp. variicola	strong	70	608050	1232118	5496252	ST1478	0	0	0	0	-	0	-	0	-	0	-	0	-	0	-	wzi431	KL14	?-+*	Good	90.88%	KL14_13,KL14_19_manC,KL14_20_manB	O3/O3a	O3/O3a	?-	Good	99.30%	O3/O3a_01_manC,O3/O3a_02_manB	-	-	-	-	-	-	-	-	-	-	LEN-27
T7-351	07/10/2015	2015	PRJEB42350	SAMEA7773898	Klebsiella variicola subsp. variicola	strong	118	384265	1004699	5970969	ST4358	0	0	0	0	-	0	-	0	-	0	-	0	-	0	-	-	KL34	*	Very high	95.84%		O3/O3a	O3/O3a	none	Very high	99.27%		-	-	-	-	-	-	-	-	-	-	LEN-16
T7-352	07/10/2015	2015	PRJEB42350	SAMEA7773899	Klebsiella variicola subsp. variicola	strong	127	515472	1118901	5850153	ST1562	0	0	0	0	-	0	-	0	-	0	-	0	-	0	-	-	KL130	?-	Good	98.63%	KL130_17_manC	O3/O3a	O3/O3a	?-	Good	99.16%	O3/O3a_01_manC	-	-	-	-	-	-	-	-	-	-	LEN-10
T7-353	07/10/2015	2015	PRJEB42350	SAMEA7773900	Klebsiella variicola subsp. variicola	strong	62	638988	1168069	5538490	ST581	0	0	0	0	-	0	-	0	-	0	-	0	-	0	-	-	KL16	*	Very high	97.37%		O3/O3a	O3/O3a	none	Very high	99.29%		-	-	-	-	-	-	-	-	-	-	LEN-16
T7-354	08/10/2015	2015	PRJEB42350	SAMEA7773901	Klebsiella variicola subsp. variicola	strong	97	574306	1220463	5776247	ST1472	0	0	0	0	-	0	-	0	-	0	-	0	-	0	-	wzi32	KL31	*	High	90.53%		O3/O3a	O3/O3a	none	Very high	99.29%		-	-	-	-	-	-	-	-	-	-	LEN-16
T7-355	09/10/2015	2015	PRJEB42350	SAMEA7773902	Klebsiella quasipneumoniae subsp. quasipneumoniae	strong	47	392330	774951	5173558	ST4654	0	0	0	0	-	0	-	0	-	0	-	0	-	0	-	-	KL7	*	Very high	95.10%		O5	O5	none	High	94.80%		-	-	-	-	-	-	-	-	-	-	OKP-A-4
T7-356	07/10/2015	2015	PRJEB42350	SAMEA7773903	Klebsiella variicola subsp. variicola	strong	94	387925	1132214	5907728	ST4592	0	0	0	0	-	0	-	0	-	0	-	0	-	0	-	-	KL43	*	Very high	98.54%		O5	O5	none	Very high	99.51%		-	-	-	-	-	-	-	-	-	-	LEN-28
T7-358	10/10/2015	2015	PRJEB42350	SAMEA7773904	Klebsiella pneumoniae	strong	63	380349	883790	5443952	ST35	0	0	0	0	-	0	-	0	-	0	-	0	-	0	-	wzi37	KL22	none	Very high	99.48%		O1v1	O1	none	Very high	98.11%		-	-	-	-	-	-	-	-	-	-	SHV-33
T7-359	07/10/2015	2015	PRJEB42350	SAMEA7773905	Klebsiella pneumoniae	strong	100	374143	746684	5555639	ST277	0	0	0	0	-	0	-	0	-	0	-	0	-	0	-	wzi97	KL46	?-+*	Good	99.67%	KL46_18_manC,KL46_19_manB	O3b	O3b	?-	Good	99.31%	O3b_01_manC,O3b_02_manB	-	-	-	-	-	-	-	-	-	-	SHV-27
T7-360	08/10/2015	2015	PRJEB42350	SAMEA7773906	Klebsiella pneumoniae	strong	66	380349	705344	5487401	ST35	0	0	0	0	-	0	-	0	-	0	-	0	-	0	-	wzi37	KL22	none	Very high	99.48%		O1v1	O1	none	Very high	98.11%		-	-	-	-	-	-	-	-	-	-	SHV-33
T7-361	10/10/2015	2015	PRJEB42350	SAMEA7773907	Klebsiella quasipneumoniae subsp. quasipneumoniae	strong	74	552858	883077	5542721	ST2823	1	0	0	0	ybt 4; plasmid	329	-	0	-	0	-	0	-	0	-	-	KL6	*	Very high	95.14%		O5	O5	none	High	94.67%		-	-	-	-	-	-	-	-	-	-	OKP-A-5
T7-362	06/10/2015	2015	PRJEB42350	SAMEA7773908	Klebsiella pneumoniae	strong	82	319097	834173	5425091	ST45	1	0	1	1	ybt 10; ICEKp4	78	-	0	-	0	-	0	-	0	-	wzi101	KL24	none	Very high	99.00%		O2v1	O2	none	Very high	98.75%		-	-	-	-	-	tet(D)	-	-	-	-	SHV-1
T7-363	13/10/2015	2015	PRJEB42350	SAMEA7773909	Klebsiella pneumoniae	strong	54	375967	717239	5246730	ST4638	0	0	0	0	-	0	-	0	-	0	-	0	-	0	-	-	KL47	none	Very high	99.20%		O1v1	O1	none	Very high	98.34%		-	-	-	-	-	-	-	-	-	-	SHV-146
T7-364	08/10/2015	2015	PRJEB42350	SAMEA7773910	Klebsiella pneumoniae	strong	75	349752	790002	5457918	ST14	0	0	0	0	-	0	-	0	-	0	-	0	-	0	-	wzi2	KL2	none	Very high	99.75%		O2v1	O2	none	Very high	99.97%		-	-	-	-	-	-	-	-	-	-	SHV-28
T7-365	11/10/2015	2015	PRJEB42350	SAMEA7773911	Klebsiella pneumoniae	strong	93	404454	1294425	5524578	ST20	0	0	0	0	-	0	-	0	-	0	-	0	-	0	-	wzi84	KL28	none	Very high	99.17%		O1v2	O1	none	Very high	98.38%		-	-	-	-	-	-	-	-	-	-	SHV-83
T7-366	12/10/2015	2015	PRJEB42350	SAMEA7773912	Klebsiella pneumoniae	strong	77	205477	504251	5227324	ST37	0	0	0	0	-	0	-	0	-	0	-	0	-	0	-	wzi108	KL118	?-	Good	98.05%	KL118_17_rmlB,KL118_18_rmlA,KL118_20_rmlC	OL101	OL101	?-	None	91.62%	OL101_01_rfbB,OL101_02_rfbA,OL101_04_rfbC,OL101_08_wbbB,OL101_09_glycosylhydrolase	-	-	-	-	-	-	-	-	-	-	SHV-11
T7-367	12/10/2015	2015	PRJEB42350	SAMEA7773913	Klebsiella variicola subsp. variicola	strong	115	350166	562845	5769915	ST641	0	0	0	0	-	0	-	0	-	0	-	0	-	0	-	wzi201	KL60	?	Good	99.06%		O5	O5	none	Very high	99.61%		-	-	-	-	-	-	-	-	-	-	LEN-16
T7-368	12/10/2015	2015	PRJEB42350	SAMEA7773914	Klebsiella quasipneumoniae subsp. similipneumoniae	strong	44	650009	925626	5117511	ST4630	0	0	0	0	-	0	-	0	-	0	-	0	-	0	-	-	KL21	?-*	Good	96.94%	KL21_17_manC,KL21_18_manB	O3/O3a	O3/O3a	?-	Good	96.15%	O3/O3a_01_manC,O3/O3a_02_manB	-	-	-	-	-	-	-	-	-	-	OKP-B-6
T7-369	11/10/2015	2015	PRJEB42350	SAMEA7773915	Klebsiella pneumoniae	strong	82	324555	874728	5490118	ST163	0	0	0	0	-	0	-	0	-	0	-	0	-	0	-	wzi12	KL12	none	Very high	99.91%		O1v1	O1	none	Very high	97.69%		-	-	-	-	-	-	-	-	-	-	SHV-36
T7-370	12/10/2015	2015	PRJEB42350	SAMEA7773916	Klebsiella variicola subsp. variicola	strong	114	360075	1445242	5810199	ST712	0	0	0	0	-	0	-	0	-	0	-	0	-	0	-	-	KL111	*	Very high	95.67%		O3/O3a	O3/O3a	none	Very high	98.82%		-	-	-	-	-	-	-	-	-	-	LEN-2
T7-371	13/10/2015	2015	PRJEB42350	SAMEA7773917	Klebsiella pneumoniae	strong	170	196759	393012	5495545	ST26	0	0	0	0	-	0	-	0	-	0	-	0	-	0	-	wzi236	KL10	none	Very high	99.57%		O1v2	O1	none	Very high	99.41%		-	-	-	-	-	-	-	-	-	-	SHV-36
T7-372	13/10/2015	2015	PRJEB42350	SAMEA7773918	Klebsiella pneumoniae	strong	139	163107	444419	5466166	ST10	0	0	0	0	-	0	-	0	-	0	-	0	-	0	-	-	KL102	none	Very high	99.27%		O1v1	O1	none	Very high	98.54%		-	-	-	-	-	-	-	-	-	-	SHV-1
T7-373	13/10/2015	2015	PRJEB42350	SAMEA7773919	Klebsiella variicola subsp. variicola	strong	52	444197	965588	5511502	ST4604	0	0	0	0	-	0	-	0	-	0	-	0	-	0	-	wzi53	KL53	none	Very high	99.99%		O3/O3a	O3/O3a	none	Very high	99.32%		-	-	-	-	-	-	-	-	-	-	LEN-30
T7-374	12/10/2015	2015	PRJEB42350	SAMEA7773920	Klebsiella pneumoniae	strong	186	187894	439160	5576429	ST359	0	0	0	0	-	0	-	0	-	0	-	0	-	0	-	wzi24	KL24	-	High	99.97%	KL24_13_wcuG	O1v1	O1	none	Very high	98.41%		-	-	-	-	-	-	-	-	-	-	SHV-1
T7-375	14/10/2015	2015	PRJEB42350	SAMEA7773921	Klebsiella quasipneumoniae subsp. quasipneumoniae	strong	74	332127	1057565	5355148	ST4614	0	0	0	0	-	0	-	0	-	0	-	0	-	0	-	-	KL6	*	Very high	95.17%		O5	O5	none	High	94.67%		-	-	-	-	-	-	-	-	-	-	OKP-A-8
T7-376	14/10/2015	2015	PRJEB42350	SAMEA7773922	Klebsiella pneumoniae	strong	55	436052	812022	5173598	ST45	1	0	0	0	ybt 10; ICEKp4	78	-	0	-	0	-	0	-	0	-	wzi84	KL28	none	Very high	99.46%		O2v1	O2	none	Very high	98.83%		-	-	-	-	-	-	-	-	-	-	SHV-1
T7-377	14/10/2015	2015	PRJEB42350	SAMEA7773923	Klebsiella pneumoniae	strong	94	323971	1082234	5466993	ST20	0	0	0	0	-	0	-	0	-	0	-	0	-	0	-	wzi421	KL22	-	Good	99.07%	KL22_17	O2v2	O2	none	Very high	98.37%		-	-	-	-	-	-	-	-	-	-	SHV-1
T7-378	14/10/2015	2015	PRJEB42350	SAMEA7773924	Klebsiella pneumoniae	strong	101	381009	980009	5346264	ST643	0	0	0	0	-	0	-	0	-	0	-	0	-	0	-	wzi149	KL62	?-	Good	99.33%	KL62_12	O1v2	O1	none	Very high	98.48%		-	-	-	-	-	-	-	-	-	-	SHV-26
T7-379	15/10/2015	2015	PRJEB42350	SAMEA7773925	Klebsiella variicola subsp. variicola	strong	148	193504	606391	5759760	ST681	0	0	0	0	-	0	-	0	-	0	-	0	-	0	-	wzi69	KL143	?-*	Good	95.17%	KL143_14,KL143_16_wcsW	O5	O5	none	Very high	99.72%		-	-	-	-	-	-	-	-	-	-	LEN-2
T7-380	13/10/2015	2015	PRJEB42350	SAMEA7773926	Klebsiella pneumoniae	strong	46	429609	898954	5125168	ST198	0	0	0	0	-	0	-	0	-	0	-	0	-	0	-	wzi85	KL30	*	Very high	96.45%		O1v1	O1	none	Very high	98.16%		-	-	-	-	-	-	-	-	-	-	SHV-77
T7-381	14/10/2015	2015	PRJEB42350	SAMEA7773927	Klebsiella variicola subsp. variicola	strong	172	252581	596092	5888216	ST197	0	0	0	0	-	0	-	0	-	0	-	0	-	0	-	-	KL50	?-+	None	96.14%	KL50_09_wzx,KL50_10	O5	O5	none	Very high	99.62%		-	-	-	-	-	-	-	-	-	-	LEN-27
T7-382	15/10/2015	2015	PRJEB42350	SAMEA7773928	Klebsiella pneumoniae	strong	36	1030762	1898978	5260571	ST2525	0	0	0	0	-	0	-	0	-	0	-	0	-	0	-	wzi59	KL3	none	Very high	99.59%		O2v2	O2	none	Very high	98.40%		-	-	-	-	-	-	-	-	-	-	SHV-1
T7-383	16/10/2015	2015	PRJEB42350	SAMEA7773929	Klebsiella variicola subsp. variicola	strong	166	193502	608020	5747489	ST681	0	0	0	0	-	0	-	0	-	0	-	0	-	0	-	wzi69	KL143	?-*	None	95.28%	KL143_14,KL143_16_wcsW,KL143_19_manC,KL143_20_manB	O5	O5	?-	Good	99.65%	O5_01_manC,O5_02_manB	-	-	-	-	-	-	-	-	-	-	LEN-2
T7-385	19/10/2015	2015	PRJEB42350	SAMEA7773930	Klebsiella pneumoniae	strong	112	207839	410070	5310148	ST375	3	0	0	0	-	0	-	0	iuc 1	20	iro 1	14	rmp 1; KpVP-1	26	rmpA2_3-47%	wzi72	KL2	-	High	98.39%	KL2_13	O1v2	O1	?-	Good	98.99%	O1/O2v2_09_gmlB	-	-	-	-	-	-	-	-	-	-	SHV-1
T7-386	15/10/2015	2015	PRJEB42350	SAMEA7773931	Klebsiella pneumoniae	strong	124	196425	700156	5691294	ST20	0	0	0	0	-	0	-	0	-	0	-	0	-	0	-	wzi84	KL28	none	Very high	99.16%		O1v2	O1	none	Very high	98.39%		-	-	-	-	-	-	-	-	-	-	SHV-83
T7-387	16/10/2015	2015	PRJEB42350	SAMEA7773932	Klebsiella pneumoniae	strong	42	412652	1575178	5240452	ST2004	0	0	0	0	-	0	-	0	-	0	-	0	-	0	-	wzi83	KL23	none	Very high	99.60%		O2v2	O2	none	Very high	98.45%		-	-	-	-	-	-	-	-	-	-	SHV-168
T7-388	16/10/2015	2015	PRJEB42350	SAMEA7773933	Klebsiella pneumoniae	strong	99	362858	808361	5458451	ST4644	0	0	0	0	-	0	-	0	-	0	-	0	-	0	-	wzi84	KL28	none	Very high	99.46%		O2v1	O2	none	Very high	98.88%		-	-	-	-	-	-	-	-	-	-	SHV-32
T7-389	19/10/2015	2015	PRJEB42350	SAMEA7773934	Klebsiella quasipneumoniae subsp. quasipneumoniae	strong	55	585634	850832	5295138	ST3212	0	0	0	0	-	0	-	0	-	0	-	0	-	0	-	-	KL11	none	Very high	99.70%		O3/O3a	O3/O3a	none	Very high	95.93%		-	-	-	-	-	-	-	-	-	-	OKP-A-4
T7-390	20/10/2015	2015	PRJEB42350	SAMEA7773935	Klebsiella variicola subsp. variicola	strong	107	265604	958921	5571816	ST1423	0	0	0	0	-	0	-	0	-	0	-	0	-	0	-	wzi38	KL38	-*	High	97.75%	KL38_15	O5	O5	none	Very high	99.58%		-	-	-	-	-	-	-	-	-	-	LEN-13
T7-391	17/10/2015	2015	PRJEB42350	SAMEA7773936	Klebsiella variicola subsp. variicola	strong	97	411381	1270977	5784914	ST1848	0	0	0	0	-	0	-	0	-	0	-	0	-	0	-	-	KL107	-*	None	85.57%	KL107_05_wzb,KL107_06_wzc,KL107_07_wbaP,KL107_08,KL107_09,KL107_10	OL103	OL103	none	Very high	98.72%		-	-	-	-	-	-	-	-	-	-	LEN-33
T7-392	19/10/2015	2015	PRJEB42350	SAMEA7773937	Klebsiella variicola subsp. variicola	strong	53	1021458	2195876	5543589	ST4588	0	0	0	0	-	0	-	0	-	0	-	0	-	0	-	-	KL64	-*	None	83.82%	KL64_05_wzb,KL64_06_wzc,KL64_07_wzx,KL64_08_wcoV,KL64_09,KL64_10_wzy,KL64_11_wcoU,KL64_12_wcoT,KL64_13_wcsF,KL64_14_wcuK,KL64_15_wbaZ,KL64_16_wcaJ	O3/O3a	O3/O3a	none	Very high	99.28%		-	-	-	-	-	-	-	-	-	-	LEN-9
T7-393	19/10/2015	2015	PRJEB42350	SAMEA7773938	Klebsiella pneumoniae	strong	74	370287	721910	5417101	ST4007	0	0	0	0	-	0	-	0	-	0	-	0	-	0	-	wzi380	KL158	?-	Good	98.09%	KL158_18_rmlB,KL158_21_rmlC	OL102	OL102	?-+*	None	82.96%	OL102_04_rfbC,OL102_05_wbbL,OL102_06_rhamnan,OL102_07_wzm,OL102_08_wzt	-	-	-	-	-	-	-	-	-	-	SHV-1
T7-394	11/10/2015	2015	PRJEB42350	SAMEA7773939	Klebsiella pneumoniae	strong	120	206939	457272	5552107	ST2042	5	0	0	0	ybt 12; ICEKp10	373	clb 1	66	iuc 2	3-3LV	iro 2	36	rmp 2; KpVP-2	7	-	wzi82	KL23	none	Very high	99.91%		O1v2	O1	none	Very high	98.42%		-	-	-	-	-	-	-	-	-	-	SHV-1
T7-395	20/10/2015	2015	PRJEB42350	SAMEA7773940	Klebsiella pneumoniae	strong	123	244287	432080	5486768	ST1658	0	0	0	0	-	0	-	0	-	0	-	0	-	0	-	-	KL105	none	Very high	98.80%		O3b	O3b	none	Very high	99.29%		-	-	-	-	-	-	-	-	-	-	SHV-1
T7-396	20/10/2015	2015	PRJEB42350	SAMEA7773941	Klebsiella pneumoniae	strong	73	350097	705344	5445795	ST35	0	0	0	0	-	0	-	0	-	0	-	0	-	0	-	wzi37	KL22	none	Very high	99.48%		O1v1	O1	none	Very high	98.11%		-	-	-	-	-	-	-	-	-	-	SHV-33
T7-397	20/10/2015	2015	PRJEB42350	SAMEA7773942	Klebsiella pneumoniae	strong	90	307890	472966	5393383	ST3659	1	0	0	0	ybt 14; ICEKp5	354	-	0	-	0	-	0	-	0	-	wzi23	KL14	?-	Good	99.73%	KL14_20_manB	O3b	O3b	?-	Good	98.98%	O3b_02_manB	-	-	-	-	-	-	-	-	-	-	SHV-108
T7-398	20/10/2015	2015	PRJEB42350	SAMEA7773943	Klebsiella pneumoniae	strong	156	161632	349037	5333779	ST359	0	0	0	0	-	0	-	0	-	0	-	0	-	0	-	wzi236	KL10	none	Very high	99.56%		O1v2	O1	none	Very high	99.40%		-	-	-	-	-	-	-	-	-	-	SHV-1
T7-400	07/10/2015	2015	PRJEB42350	SAMEA7773944	Klebsiella variicola subsp. variicola	strong	291	183223	434631	6009413	ST347	0	0	1	2	-	0	-	0	-	0	-	0	-	0	-	wzi269	KL25	-*	High	97.59%	KL25_09_wfeD	O5	O5	none	Very high	99.50%		aadA*;sat-2	-	-	-	-	-	-	-	-	-	LEN-25
T7-401	20/10/2015	2015	PRJEB42350	SAMEA7773945	Klebsiella variicola subsp. variicola	strong	65	699666	1346891	5719740	ST3815	0	0	0	0	-	0	-	0	-	0	-	0	-	0	-	wzi53	KL53	?-	Good	97.80%	KL53_19_rmlB,KL53_21_rmlD,KL53_22_rmlC	OL103	OL103	?-	Good	98.46%	OL103_01_rmlC	-	-	-	-	-	-	-	-	-	-	LEN-86
T7-402	21/10/2015	2015	PRJEB42350	SAMEA7773946	Klebsiella variicola subsp. variicola	strong	63	450600	1046593	5634107	ST1819	0	0	0	0	-	0	-	0	-	0	-	0	-	0	-	wzi35	KL35	*	Very high	95.83%		O3/O3a	O3/O3a	none	Very high	99.36%		-	-	-	-	-	-	-	-	-	-	LEN-2
T7-403	20/10/2015	2015	PRJEB42350	SAMEA7773947	Klebsiella variicola subsp. variicola	strong	158	165032	608019	5687030	ST681	0	0	0	0	-	0	-	0	-	0	-	0	-	0	-	wzi69	KL143	?-*	Good	95.17%	KL143_14,KL143_16_wcsW	O5	O5	none	Very high	99.71%		-	-	-	-	-	-	-	-	-	-	LEN-2
T7-404	21/10/2015	2015	PRJEB42350	SAMEA7773948	Klebsiella variicola subsp. variicola	strong	48	425233	1170634	5413370	ST4594	0	0	0	0	-	0	-	0	-	0	-	0	-	0	-	-	KL151	*	High	93.17%		O3/O3a	O3/O3a	none	Very high	99.19%		-	-	-	-	-	-	-	-	-	-	LEN-16
T7-405	20/10/2015	2015	PRJEB42350	SAMEA7773949	Klebsiella pneumoniae	strong	97	419865	708039	5723094	ST116	1	0	0	0	ybt 4; plasmid	361	-	0	-	0	-	0	-	0	-	wzi316	KL6	?-	None	99.45%	KL6_08_wctC,KL6_09_wclU,KL6_10_wckB,KL6_11_gmd,KL6_12_wcaG,KL6_13_gmm,KL6_14_wcaI,KL6_15_wzx,KL6_16_wclT,KL6_17	O2v1	O2	none	Very high	98.44%		-	-	-	-	-	-	-	-	-	-	SHV-1
T7-406	21/10/2015	2015	PRJEB42350	SAMEA7773950	Klebsiella quasipneumoniae subsp. similipneumoniae	strong	68	368372	685121	5195009	ST384	0	0	0	0	-	0	-	0	-	0	-	0	-	0	-	-	KL1	?-+*	Good	94.28%	KL1_15_wcaI,KL1_18_manC,KL1_19_manB	O3/O3a	O3/O3a	?-	Good	96.16%	O3/O3a_01_manC,O3/O3a_02_manB	-	-	-	-	-	-	-	-	-	-	OKP-B-16
T7-407	21/10/2015	2015	PRJEB42350	SAMEA7773951	Klebsiella pneumoniae	strong	45	422040	975560	5092696	ST200	0	0	0	0	-	0	-	0	-	0	-	0	-	0	-	wzi474	KL46	?-*	Good	98.80%	KL46_19_manB	O3b	O3b	?-	Good	99.16%	O3b_02_manB	-	-	-	-	-	-	-	-	-	-	SHV-1
T7-408	22/10/2015	2015	PRJEB42350	SAMEA7773952	Klebsiella pneumoniae	strong	168	202806	715120	5491410	ST26	0	0	0	0	-	0	-	0	-	0	-	0	-	0	-	wzi236	KL10	none	Very high	99.57%		O1v2	O1	none	Very high	99.41%		-	-	-	-	-	-	-	-	-	-	SHV-36
T7-409	21/10/2015	2015	PRJEB42350	SAMEA7773953	Klebsiella pneumoniae	strong	115	269387	717205	5492965	ST2248	0	0	0	0	-	0	-	0	-	0	-	0	-	0	-	wzi192	KL9	none	Very high	98.84%		O3b	O3b	none	Very high	99.18%		-	-	-	-	-	-	-	-	-	-	SHV-1
T7-410	22/10/2015	2015	PRJEB42350	SAMEA7773954	Klebsiella pneumoniae	strong	133	207569	632178	5680891	ST461	0	0	0	0	-	0	-	0	-	0	-	0	-	0	-	wzi149	KL62	?-	Good	99.32%	KL62_12	O1/O2v2	unknown	none	Very high	98.48%		-	-	-	-	-	-	-	-	-	-	SHV-1
T7-411	22/10/2015	2015	PRJEB42350	SAMEA7773955	Klebsiella quasipneumoniae subsp. quasipneumoniae	strong	99	329361	534694	5266976	ST1647	0	0	0	0	-	0	-	0	-	0	-	0	-	0	-	wzi50	KL50	?-+	None	99.87%	KL50_09_wzx,KL50_10	O12	O12	none	Very high	98.91%		-	-	-	-	-	-	-	-	-	-	OKP-A-5
T7-412	21/10/2015	2015	PRJEB42350	SAMEA7773956	Klebsiella pneumoniae	strong	50	393216	894720	5229262	ST4584	0	0	0	0	-	0	-	0	-	0	-	0	-	0	-	wzi180	KL116	none	Very high	99.57%		O2v1	O2	none	Very high	98.57%		-	-	-	-	-	-	-	-	-	-	SHV-11
T7-413	22/10/2015	2015	PRJEB42350	SAMEA7773957	Klebsiella pneumoniae	strong	194	158319	493895	5900955	ST2791	0	0	0	0	-	0	-	0	-	0	-	0	-	0	-	wzi22	KL48	*	High	94.77%		O1v1	O1	none	Very high	98.00%		-	-	-	-	-	-	-	-	-	-	SHV-11
T7-414	26/10/2015	2015	PRJEB42350	SAMEA7773958	Klebsiella pneumoniae	strong	123	200834	394596	5222670	ST34	0	0	0	0	-	0	-	0	-	0	-	0	-	0	-	wzi308	KL57	?-*	Good	97.37%	KL57_13_vanT	O2v2	O2	none	Very high	98.41%		-	-	-	-	-	-	-	-	-	-	SHV-26
T7-415	26/10/2015	2015	PRJEB42350	SAMEA7773959	Klebsiella pneumoniae	strong	83	247636	821390	5458549	ST14	0	0	0	0	-	0	-	0	-	0	-	0	-	0	-	wzi2	KL2	none	Very high	99.75%		O1v1	O1	none	Very high	99.97%		-	-	-	-	-	-	-	-	-	-	SHV-28
T7-416	26/10/2015	2015	PRJEB42350	SAMEA7773960	Klebsiella pneumoniae	strong	151	149813	351698	5217655	ST2211	0	0	0	0	-	0	-	0	-	0	-	0	-	0	-	wzi300	KL51	?	Good	97.51%		O2v1	O2	none	Very high	97.99%		-	-	-	-	-	-	-	-	-	-	SHV-164
T7-417	27/10/2015	2015	PRJEB42350	SAMEA7773961	Klebsiella pneumoniae	strong	195	142404	493302	5559013	ST26	0	0	0	0	-	0	-	0	-	0	-	0	-	0	-	wzi84	KL28	none	Very high	99.20%		O1v2	O1	none	Very high	99.47%		-	-	-	-	-	-	-	-	-	-	SHV-36
T7-418	26/10/2015	2015	PRJEB42350	SAMEA7773962	Klebsiella pneumoniae	strong	96	343604	493313	5500793	ST327	0	0	0	0	-	0	-	0	-	0	-	0	-	0	-	wzi39	KL39	*	Very high	99.23%		O1v1	O1	none	Very high	98.35%		-	-	-	-	-	-	-	-	-	-	SHV-1
T7-419	26/10/2015	2015	PRJEB42350	SAMEA7773963	Klebsiella variicola subsp. variicola	strong	72	385559	1019465	5704906	ST1339	0	0	0	0	-	0	-	0	-	0	-	0	-	0	-	-	KL80	?-	Good	97.08%	KL80_20_rmlA,KL80_21_rmlD,KL80_22_rmlC	OL103	OL103	-	High	99.23%	OL103_01_rmlC	-	-	-	-	-	-	-	-	-	-	LEN-27
T7-420	27/10/2015	2015	PRJEB42350	SAMEA7773964	Klebsiella pneumoniae	strong	111	383782	1418745	5425594	ST294	0	0	0	0	-	0	-	0	-	0	-	0	-	0	-	wzi274	KL30	none	Very high	99.14%		O1v1	O1	none	Very high	99.90%		-	-	-	-	-	-	-	-	-	-	SHV-1
T7-421	25/10/2015	2015	PRJEB42350	SAMEA7773965	Klebsiella pneumoniae	strong	180	134412	443703	5424362	ST4658	0	0	0	0	-	0	-	0	-	0	-	0	-	0	-	wzi50	KL15	?-	Low	99.82%	KL15_11_wcaN,KL15_12_wzy	O4	O4	none	Very high	99.67%		-	-	-	-	-	-	-	-	-	-	SHV-1
T7-422	27/10/2015	2015	PRJEB42350	SAMEA7773966	Klebsiella variicola subsp. variicola	strong	129	457479	1041639	5827822	ST641	0	0	0	0	-	0	-	0	-	0	-	0	-	0	-	wzi201	KL60	none	Very high	99.05%		O5	O5	none	Very high	99.61%		-	-	-	-	-	-	-	-	-	-	LEN-16
T7-423	28/10/2015	2015	PRJEB42350	SAMEA7773967	Klebsiella quasipneumoniae subsp. similipneumoniae	strong	50	394218	917722	5154624	ST1531	0	0	0	0	-	0	-	0	-	0	-	0	-	0	-	-	KL20	?-+*	Good	94.77%	KL20_16_manC,KL20_17_manB	O3/O3a	O3/O3a	?-	Good	95.97%	O3/O3a_01_manC,O3/O3a_02_manB	-	-	-	-	-	-	-	-	-	-	OKP-B-6
T7-424	27/10/2015	2015	PRJEB42350	SAMEA7773968	Klebsiella variicola subsp. variicola	strong	63	430203	1144266	5535857	ST1562	0	0	0	0	-	0	-	0	-	0	-	0	-	0	-	wzi454	KL114	none	Very high	97.37%		O3/O3a	O3/O3a	none	Very high	99.27%		-	-	-	-	-	-	-	-	-	-	LEN-10
T7-425	28/10/2015	2015	PRJEB42350	SAMEA7773969	Klebsiella variicola subsp. variicola	strong	116	369337	596404	5811023	ST641	0	0	0	0	-	0	-	0	-	0	-	0	-	0	-	wzi201	KL60	none	Very high	99.05%		O5	O5	none	Very high	99.60%		-	-	-	-	-	-	-	-	-	-	LEN-16
T7-426	28/10/2015	2015	PRJEB42350	SAMEA7773970	Klebsiella pneumoniae	strong	179	87286	295250	5072934	ST27	0	0	0	0	-	0	-	0	-	0	-	0	-	0	-	wzi267	KL142	?-	Good	99.83%	KL142_16_wcqA	O2v1	O2	?	Good	98.33%		-	-	-	-	-	-	-	-	-	-	SHV-40
T7-427	26/10/2015	2015	PRJEB42350	SAMEA7773971	Klebsiella pneumoniae	strong	58	280071	658848	5412751	ST151	1	0	0	0	ybt 10; ICEKp4	350	-	0	-	0	-	0	-	0	-	wzi2	KL30	none	Very high	99.15%		O1v2	O1	none	Very high	99.19%		-	-	-	-	-	-	-	-	-	-	SHV-1
T7-429	25/10/2015	2015	PRJEB42350	SAMEA7773972	Klebsiella pneumoniae	strong	144	142650	390409	5393379	ST4637	0	0	0	0	-	0	-	0	-	0	-	0	-	0	-	wzi24	KL54	none	Very high	99.57%		O2v2	O2	-	None	98.76%	O1/O2v2_01_wzm,O1/O2v2_02_wzt,O1/O2v2_03_wbbM,O1/O2v2_04_glf,O1/O2v2_05_wbbN	-	-	-	-	-	-	-	-	-	-	-
T7-430	27/10/2015	2015	PRJEB42350	SAMEA7773973	Klebsiella variicola subsp. variicola	strong	211	188182	537020	5762929	ST925	0	0	0	0	-	0	-	0	-	0	-	0	-	0	-	wzi188	KL125	none	Very high	99.97%		O5	O5	none	Very high	99.52%		-	-	-	-	-	-	-	-	-	-	LEN-2
T7-431	27/10/2015	2015	PRJEB42350	SAMEA7773974	Klebsiella pneumoniae	strong	94	322068	922081	5331544	ST485	0	0	0	0	-	0	-	0	-	0	-	0	-	0	-	wzi5	KL5	*	Very high	99.19%		O3b	O3b	none	Very high	99.60%		-	-	-	-	-	-	-	-	-	-	SHV-27
T7-432	27/10/2015	2015	PRJEB42350	SAMEA7773975	Klebsiella pneumoniae	strong	142	154511	444418	5297671	ST10	0	0	0	0	-	0	-	0	-	0	-	0	-	0	-	wzi173	KL102	none	Very high	99.28%		O1/O2v1	unknown	none	Very high	98.54%		-	-	-	-	-	-	-	-	-	-	SHV-1
T7-433	26/10/2015	2015	PRJEB42350	SAMEA7773976	Klebsiella pneumoniae	strong	163	161888	618660	5595828	ST4664	0	0	0	0	-	0	-	0	-	0	-	0	-	0	-	wzi364	KL132	none	Very high	99.97%		O1v1	O1	none	Very high	98.76%		-	-	-	-	-	-	-	-	-	-	SHV-262
T7-434	30/10/2015	2015	PRJEB42350	SAMEA7773977	Klebsiella pneumoniae	strong	62	368130	1090261	5264091	ST4636	0	0	0	0	-	0	-	0	-	0	-	0	-	0	-	-	KL151	?-	None	97.27%	KL151_17_rmlB,KL151_18_rmlA,KL151_19_rmlD,KL151_20_rmlC	OL102	OL102	?-+	None	83.30%	OL102_01_rfbB,OL102_02_rfbA,OL102_03_rfbD,OL102_04_rfbC,OL102_05_wbbL,OL102_06_rhamnan,OL102_07_wzm,OL102_08_wzt	-	-	-	-	-	-	-	-	-	-	SHV-11
T7-435	29/10/2015	2015	PRJEB42350	SAMEA7773978	Klebsiella pneumoniae	strong	64	376393	912724	5280150	ST4657	0	0	0	0	-	0	-	0	-	0	-	0	-	0	-	wzi96	KL38	none	Very high	99.97%		O3b	O3b	none	Very high	99.19%		-	-	-	-	-	-	-	-	-	-	SHV-168
T7-436	02/11/2015	2015	PRJEB42350	SAMEA7773979	Klebsiella pneumoniae	strong	54	395100	664809	5174692	ST870	0	0	0	0	-	0	-	0	-	0	-	0	-	0	-	wzi137	KL17	none	Very high	99.98%		O1v1	O1	none	Very high	98.03%		-	-	-	-	-	-	-	-	-	-	SHV-1
T7-437	29/10/2015	2015	PRJEB42350	SAMEA7773980	Klebsiella variicola subsp. variicola	strong	54	430623	1300773	5564151	ST3532	0	0	0	0	-	0	-	0	-	0	-	0	-	0	-	wzi57	KL57	?-	Good	97.06%	KL57_16_manC	O3/O3a	O3/O3a	?-	Good	99.27%	O3/O3a_01_manC	-	-	-	-	-	-	-	-	-	-	LEN-8
T7-438	02/11/2015	2015	PRJEB42350	SAMEA7773981	Klebsiella pneumoniae	strong	76	366997	681189	5703322	ST1106	0	0	0	0	-	0	-	0	-	0	-	0	-	0	-	wzi162	KL122	none	Very high	99.94%		O2v2	O2	none	Very high	98.48%		-	-	-	-	-	-	-	-	-	-	SHV-11
T7-439	30/10/2015	2015	PRJEB42350	SAMEA7773982	Klebsiella pneumoniae	strong	161	173716	481439	5473368	ST704	1	0	0	0	ybt 14; ICEKp5	355	-	0	-	0	-	0	-	0	-	wzi7	KL7	?	Good	98.55%		O2v1	O2	?-	Good	98.61%	O1/O2v1_02_wzt	-	-	-	-	-	-	-	-	-	-	SHV-36
T7-440	02/11/2015	2015	PRJEB42350	SAMEA7773983	Klebsiella variicola subsp. variicola	strong	72	409330	909542	5455355	ST4600	0	0	0	0	-	0	-	0	-	0	-	0	-	0	-	wzi198	KL127	?-*	None	94.44%	KL127_15_rmlB,KL127_16_rmlA,KL127_17_rmlD,KL127_18_rmlC	OL103	OL103	-	High	96.64%	OL103_01_rmlC	-	-	-	-	-	-	-	-	-	-	LEN-80
T7-441	02/11/2015	2015	PRJEB42350	SAMEA7773984	Klebsiella pneumoniae	strong	200	182646	420055	5596321	ST704	1	0	0	0	ybt 14; ICEKp5	355	-	0	-	0	-	0	-	0	-	wzi7	KL7	?	Good	98.54%		O1v1	O1	?-	Good	98.62%	O1/O2v1_05_wbbN	-	-	-	-	-	-	-	-	-	-	SHV-36
T7-442	02/11/2015	2015	PRJEB42350	SAMEA7773985	Klebsiella pneumoniae	strong	74	327040	677350	5525516	ST23	5	0	1	1	-	0	clb 2	68	iuc 1	1	iro 1	2	rmp 1; KpVP-1	26-1LV	rmpA2_6*-47%	wzi1	KL1	none	Very high	100.00%		O2v2	O2	none	Very high	99.13%		-	-	-	-	-	-	-	TEM-1D.v1^	-	-	SHV-11
T7-443	03/11/2015	2015	PRJEB42350	SAMEA7773986	Klebsiella pneumoniae	strong	89	335965	837666	5425900	ST20	0	0	0	0	-	0	-	0	-	0	-	0	-	0	-	wzi173	KL102	none	Very high	99.20%		O2v2	O2	none	Very high	98.44%		-	-	-	-	-	-	-	-	-	-	SHV-1
T7-444	02/11/2015	2015	PRJEB42350	SAMEA7773987	Klebsiella pneumoniae	strong	207	135341	284982	5605018	ST4632	0	0	0	0	-	0	-	0	-	0	-	0	-	0	-	wzi39	KL107	?-+*	None	83.45%	KL107_05_wzb,KL107_06_wzc,KL107_08,KL107_09,KL107_10	OL102	OL102	none	Very high	99.96%		-	-	-	-	-	-	-	-	-	-	SHV-11
T7-445	02/11/2015	2015	PRJEB42350	SAMEA7773988	Klebsiella pneumoniae	strong	54	348634	1274551	5259620	ST1145	0	0	0	0	-	0	-	0	-	0	-	0	-	0	-	wzi2	KL30	none	Very high	99.17%		O1v1	O1	none	Very high	98.21%		-	-	-	-	-	-	-	-	-	-	SHV-11
T7-446	03/11/2015	2015	PRJEB42350	SAMEA7773989	Klebsiella pneumoniae	strong	86	303368	703504	5425688	ST14	0	0	0	0	-	0	-	0	-	0	-	0	-	0	-	wzi16	KL16	none	Very high	99.42%		O1v1	O1	none	Very high	98.55%		-	-	-	-	-	-	-	-	-	-	SHV-28
T7-447	02/11/2015	2015	PRJEB42350	SAMEA7773990	Klebsiella variicola subsp. variicola	strong	104	471658	903954	5829175	ST4670	0	0	0	0	-	0	-	0	-	0	-	0	-	0	-	wzi359	KL121	?-+	Low	99.33%	KL121_22_manC,KL121_23_manB	O5	O5	?-	Good	99.67%	O5_01_manC,O5_02_manB	-	-	-	-	-	-	-	-	-	-	LEN-82
T7-448	02/11/2015	2015	PRJEB42350	SAMEA7773991	Klebsiella variicola subsp. variicola	strong	102	677486	1568613	5844560	ST527	0	0	0	0	-	0	-	0	-	0	-	0	-	0	-	wzi35	KL35	*	Very high	95.82%		O3/O3a	O3/O3a	none	Very high	99.30%		-	-	-	-	-	-	-	-	-	-	LEN-87
T7-449	02/11/2015	2015	PRJEB42350	SAMEA7773992	Klebsiella pneumoniae	strong	107	326352	799812	5590182	ST1228	1	0	2	2	ybt 15; ICEKp11	378	-	0	-	0	-	0	-	0	-	wzi96	KL38	none	Very high	99.71%		O3b	O3b	none	Very high	99.30%		-	-	-	-	-	tet(D)	dfrA14.v1^	-	-	-	SHV-11
T7-450	03/11/2015	2015	PRJEB42350	SAMEA7773993	Klebsiella variicola subsp. variicola	strong	55	447689	1825269	5451910	ST4590	0	0	0	0	-	0	-	0	-	0	-	0	-	0	-	wzi326	KL63	none	Very high	95.96%		O3/O3a	O3/O3a	none	Very high	99.39%		-	-	-	-	-	-	-	-	-	-	LEN-77
T7-451	04/11/2015	2015	PRJEB42350	SAMEA7773994	Klebsiella pneumoniae	strong	89	327789	975722	5441938	ST25	1	0	5	7	ybt 6; ICEKp5	63	-	0	-	0	-	0	-	0	-	wzi72	KL2	none	Very high	98.41%		O1v2	O1	none	Very high	99.20%		aph3-Ia.v1*?;strA.v1^;strB.v1	-	-	-	sul2	tet(D)	dfrA14.v1^	TEM-1D.v1^	-	-	SHV-11
T7-452	05/11/2015	2015	PRJEB42350	SAMEA7773995	Klebsiella variicola subsp. variicola	strong	218	311554	649602	5865878	ST4597	0	0	0	0	-	0	-	0	-	0	-	0	-	0	-	wzi20	KL101	none	Very high	99.50%		O3/O3a	O3/O3a	none	Very high	99.33%		-	-	-	-	-	-	-	-	-	-	LEN-9
T7-453	04/11/2015	2015	PRJEB42350	SAMEA7773996	Klebsiella pneumoniae	strong	69	373076	730950	5234354	ST37	0	0	0	0	-	0	-	0	-	0	-	0	-	0	-	wzi14	KL14	?-	Good	99.93%	KL14_19_manC,KL14_20_manB	O3b	O3b	?-	Good	99.24%	O3b_01_manC,O3b_02_manB	-	-	-	-	-	-	-	-	-	-	SHV-11
T7-454	04/11/2015	2015	PRJEB42350	SAMEA7773997	Klebsiella variicola subsp. variicola	strong	117	413068	880490	5801428	ST641	0	0	0	0	-	0	-	0	-	0	-	0	-	0	-	wzi201	KL60	none	Very high	99.05%		O5	O5	none	Very high	99.60%		-	-	-	-	-	-	-	-	-	-	LEN-16
T7-455	04/11/2015	2015	PRJEB42350	SAMEA7773998	Klebsiella pneumoniae	strong	301	123380	337269	5678520	ST872	0	0	0	0	-	0	-	0	-	0	-	0	-	0	-	wzi81	KL81	?	Good	99.98%		O2v1	O2	none	Very high	98.35%		-	-	-	-	-	-	-	-	-	-	SHV-11
T7-456	04/11/2015	2015	PRJEB42350	SAMEA7773999	Klebsiella variicola subsp. variicola	strong	140	278461	419318	5806914	ST4198	0	0	0	0	-	0	-	0	-	0	-	0	-	0	-	wzi53	KL53	none	Very high	99.99%		O3/O3a	O3/O3a	none	Very high	99.32%		-	-	-	-	-	-	-	-	-	-	LEN-33
T7-457	05/11/2015	2015	PRJEB42350	SAMEA7774000	Klebsiella pneumoniae	strong	79	626094	768811	5319976	ST515	0	0	0	0	-	0	-	0	-	0	-	0	-	0	-	wzi368	KL134	none	Very high	99.95%		O3/O3a	O3/O3a	none	Very high	98.88%		-	-	-	-	-	-	-	-	-	-	SHV-11
T7-458	05/11/2015	2015	PRJEB42350	SAMEA7774001	Klebsiella pneumoniae	strong	87	264897	1033717	5546155	ST628	0	0	0	0	-	0	-	0	-	0	-	0	-	0	-	wzi426	KL123	*	Very high	95.32%		O3b	O3b	none	Very high	99.38%		-	-	-	-	-	-	-	-	-	-	SHV-1
T7-459	04/11/2015	2015	PRJEB42350	SAMEA7774002	Klebsiella pneumoniae	strong	98	350317	768804	5404227	ST515	0	0	0	0	-	0	-	0	-	0	-	0	-	0	-	wzi368	KL134	none	Very high	99.94%		O3/O3a	O3/O3a	none	Very high	98.88%		-	-	-	-	-	-	-	-	-	-	SHV-11
T7-460	06/11/2015	2015	PRJEB42350	SAMEA7774003	Klebsiella pneumoniae	strong	94	306923	710231	5553630	ST1496	1	0	0	0	ybt 10; ICEKp4	352	-	0	-	0	-	0	-	0	-	wzi322	KL62	none	Very high	99.71%		O1v1	O1	none	Very high	98.19%		-	-	-	-	-	-	-	-	-	-	SHV-1
T7-461	06/11/2015	2015	PRJEB42350	SAMEA7774004	Klebsiella pneumoniae	strong	83	383765	783674	5457200	ST129	0	0	0	0	-	0	-	0	-	0	-	0	-	0	-	wzi105	KL108	none	Very high	99.99%		O1v2	O1	none	Very high	98.97%		-	-	-	-	-	-	-	-	-	-	SHV-28
T7-462	05/11/2015	2015	PRJEB42350	SAMEA7774005	Klebsiella quasipneumoniae subsp. quasipneumoniae	strong	90	291017	525416	5235612	ST526	0	0	0	0	-	0	-	0	-	0	-	0	-	0	-	wzi162	KL140	none	Very high	99.68%		O3b	O3b	none	Very high	99.32%		-	-	-	-	-	-	-	-	-	-	OKP-A-11
T7-463	05/11/2015	2015	PRJEB42350	SAMEA7774006	Klebsiella pneumoniae	strong	92	404454	1251250	5360714	ST20	0	0	0	0	-	0	-	0	-	0	-	0	-	0	-	wzi84	KL28	none	Very high	99.17%		O1v2	O1	none	Very high	98.37%		-	-	-	-	-	-	-	-	-	-	SHV-83
T7-464	05/11/2015	2015	PRJEB42350	SAMEA7774007	Klebsiella variicola subsp. variicola	strong	83	464613	1211441	5605970	ST4609	0	0	0	0	-	0	-	0	-	0	-	0	-	0	-	-	KL144	*	Very high	96.42%		O2v1	O2	*	High	93.98%		-	-	-	-	-	-	-	-	-	-	LEN-27
T7-465	06/11/2015	2015	PRJEB42350	SAMEA7774008	Klebsiella pneumoniae	strong	58	401382	789215	5268738	ST4646	0	0	0	0	-	0	-	0	-	0	-	0	-	0	-	wzi59	KL3	none	Very high	99.61%		O2v2	O2	none	Very high	98.42%		-	-	-	-	-	-	-	-	-	-	SHV-11
T7-466	06/11/2015	2015	PRJEB42350	SAMEA7774009	Klebsiella variicola subsp. variicola	strong	125	328003	457479	5968943	ST641	0	0	0	0	-	0	-	0	-	0	-	0	-	0	-	wzi201	KL60	none	Very high	99.06%		O5	O5	none	Very high	99.61%		-	-	-	-	-	-	-	-	-	-	LEN-16
T7-467	18/01/2016	2016	PRJEB42350	SAMEA7774010	Klebsiella pneumoniae	strong	89	228022	717703	5322860	ST528	0	0	0	0	-	0	-	0	-	0	-	0	-	0	-	wzi26	KL46	?-*	Good	98.80%	KL46_18_manC,KL46_19_manB	O3b	O3b	?-	Good	99.19%	O3b_01_manC,O3b_02_manB	-	-	-	-	-	-	-	-	-	-	SHV-11
T7-468	18/01/2016	2016	PRJEB42350	SAMEA7774011	Klebsiella pneumoniae	strong	107	225584	496360	5504956	ST37	1	1	1	1	ybt 4; plasmid	359	-	0	-	0	-	0	-	0	-	wzi85	KL125	*	High	90.28%		O3/O3a	O3/O3a	*	Very high	95.43%		-	-	-	-	-	-	-	-	-	SHV-51* +175A	SHV-51
T7-469	18/01/2016	2016	PRJEB42350	SAMEA7774012	Klebsiella pneumoniae	strong	81	366052	1101789	5357997	ST4634	0	0	3	4	-	0	-	0	-	0	-	0	-	0	-	wzi122	KL121	none	Very high	99.75%		O1v1	O1	none	Very high	98.44%		strA.v1*;strB.v1*	-	qnrS1	-	sul2	-	-	-	-	-	SHV-25
T7-470	19/01/2016	2016	PRJEB42350	SAMEA7774013	Klebsiella variicola subsp. variicola	strong	122	391541	842793	5844627	ST2386	0	0	0	0	-	0	-	0	-	0	-	0	-	0	-	wzi379	KL43	*	Very high	98.50%		O3/O3a	O3/O3a	none	Very high	99.24%		-	-	-	-	-	-	-	-	-	-	LEN-2
T7-471	19/01/2016	2016	PRJEB42350	SAMEA7774014	Klebsiella pneumoniae	strong	60	293980	820765	5200509	ST499	0	0	0	0	-	0	-	0	-	0	-	0	-	0	-	-	KL33	none	Very high	99.99%		O3b	O3b	-	High	99.17%	O3b_08_wbdC	-	-	-	-	-	-	-	-	-	-	SHV-1
T7-472	17/01/2016	2016	PRJEB42350	SAMEA7774015	Klebsiella variicola subsp. variicola	strong	50	407934	941653	5356842	ST1899	0	0	0	0	-	0	-	0	-	0	-	0	-	0	-	wzi388	KL63	none	Very high	95.97%		O5	O5	none	Very high	99.59%		-	-	-	-	-	-	-	-	-	-	LEN-88
T7-473	21/01/2016	2016	PRJEB42350	SAMEA7774016	Klebsiella pneumoniae	strong	113	208086	593722	5484168	ST4255	0	0	0	0	-	0	-	0	-	0	-	0	-	0	-	wzi162	KL140	none	Very high	99.66%		O3b	O3b	none	Very high	98.99%		-	-	-	-	-	-	-	-	-	-	SHV-11
T7-474	20/01/2016	2016	PRJEB42350	SAMEA7774017	Klebsiella pneumoniae	strong	150	265341	983030	5500604	ST17	0	0	0	0	-	0	-	0	-	0	-	0	-	0	-	wzi360	KL122	none	Very high	99.97%		O2v2	O2	none	Very high	98.51%		-	-	-	-	-	-	-	-	-	-	SHV-11
T7-475	22/01/2016	2016	PRJEB42350	SAMEA7774018	Klebsiella pneumoniae	strong	51	350939	1276864	5299334	ST151	0	0	0	0	-	0	-	0	-	0	-	0	-	0	-	wzi2	KL30	none	Very high	99.15%		O1v2	O1	none	Very high	99.19%		-	-	-	-	-	-	-	-	-	-	SHV-1
T7-476	20/01/2016	2016	PRJEB42350	SAMEA7774019	Klebsiella variicola subsp. variicola	strong	126	321732	526631	5724675	ST641	0	0	0	0	-	0	-	0	-	0	-	0	-	0	-	wzi201	KL60	none	Very high	99.06%		O5	O5	none	Very high	99.61%		-	-	-	-	-	-	-	-	-	-	LEN-16
T7-477	21/01/2016	2016	PRJEB42350	SAMEA7774020	Klebsiella quasipneumoniae subsp. quasipneumoniae	strong	131	302779	730465	5488983	ST4623	0	0	0	0	-	0	-	0	-	0	-	0	-	0	-	-	KL24	?-*	Good	95.40%	KL24_18_manB	O5	O5	?-	Good	94.84%	O5_02_manB	-	-	-	-	-	-	-	-	-	-	OKP-A-36
T7-478	24/01/2016	2016	PRJEB42350	SAMEA7774021	Klebsiella variicola subsp. variicola	strong	63	396515	1115951	5608499	ST4607	0	0	0	0	-	0	-	0	-	0	-	0	-	0	-	wzi57	KL57	?-+*	Good	97.11%	KL57_07_wcaJ,KL57_16_manC	O3/O3a	O3/O3a	?-	Good	99.34%	O3/O3a_01_manC,O3/O3a_08_wbdC	-	-	-	-	-	-	-	-	-	-	LEN-12
T7-479	26/01/2016	2016	PRJEB42350	SAMEA7774022	Klebsiella pneumoniae	strong	84	350098	622001	5542062	ST35	1	0	0	0	ybt 9; ICEKp3	180	-	0	-	0	-	0	-	0	-	wzi37	KL107	?-+	None	87.40%	KL107_05_wzb,KL107_06_wzc,KL107_07_wbaP,KL107_08,KL107_09,KL107_10,KL107_11_gnd,KL107_12,KL107_13,KL107_14,KL107_15	O1v1	O1	none	Very high	98.11%		-	-	-	-	-	-	-	-	-	-	SHV-33
T7-480	22/01/2016	2016	PRJEB42350	SAMEA7774023	Klebsiella pneumoniae	strong	71	344553	688962	5169069	ST48	1	0	4	7	ybt 9; ICEKp3	193	-	0	-	0	-	0	-	0	-	wzi62	KL62	-	High	99.72%	KL62_12	O1v1	O1	none	Very high	97.87%		aadA2^;aph3-Ia.v1^;strA.v1^	-	-	mphA	sul1;sul2*	-	dfrA12	-	-	-	SHV-11
T7-481	24/01/2016	2016	PRJEB42350	SAMEA7774024	Klebsiella quasipneumoniae subsp. quasipneumoniae	strong	88	544128	1116601	5376666	ST4666	0	0	0	0	-	0	-	0	-	0	-	0	-	0	-	-	KL24	*	Very high	95.42%		O5	O5	none	High	94.75%		-	-	-	-	-	-	-	-	-	-	OKP-A-37
T7-482	27/01/2016	2016	PRJEB42350	SAMEA7774025	Klebsiella variicola subsp. variicola	strong	159	324976	891935	5626891	ST1423	0	0	0	0	-	0	-	0	-	0	-	0	-	0	-	wzi38	KL38	*	Very high	97.74%		O5	O5	none	Very high	99.58%		-	-	-	-	-	-	-	-	-	-	LEN-13
T7-483	26/01/2016	2016	PRJEB42350	SAMEA7774026	Klebsiella variicola subsp. variicola	strong	62	669860	2509380	5683644	ST906	0	0	0	0	-	0	-	0	-	0	-	0	-	0	-	wzi508	KL10	none	Very high	96.34%		O5	O5	none	Very high	99.59%		-	-	-	-	-	-	-	-	-	-	LEN-16
T7-484	26/01/2016	2016	PRJEB42350	SAMEA7774027	Klebsiella pneumoniae	strong	89	353595	777559	5546175	ST1496	0	0	0	0	-	0	-	0	-	0	-	0	-	0	-	wzi322	KL62	none	Very high	99.71%		O1v1	O1	none	Very high	98.19%		-	-	-	-	-	-	-	-	-	-	SHV-1
T7-485	25/01/2016	2016	PRJEB42350	SAMEA7774028	Klebsiella pneumoniae	strong	176	132540	460944	5421776	ST10	0	0	0	0	-	0	-	0	-	0	-	0	-	0	-	wzi173	KL102	none	Very high	99.28%		O1v1	O1	none	Very high	98.51%		-	-	-	-	-	-	-	-	-	-	SHV-1
T7-486	27/01/2016	2016	PRJEB42350	SAMEA7774029	Klebsiella pneumoniae	strong	84	285200	618040	5571047	ST449	1	0	1	1	ybt 10; ICEKp4	351	-	0	-	0	-	0	-	0	-	wzi37	KL22	none	Very high	99.49%		O1v1	O1	none	Very high	98.11%		-	-	-	-	-	tet(D)	-	-	-	-	SHV-1
T7-487	27/01/2016	2016	PRJEB42350	SAMEA7774030	Klebsiella pneumoniae	strong	104	230392	749662	5406427	ST1213	0	0	0	0	-	0	-	0	-	0	-	0	-	0	-	wzi74	KL103	*	Very high	96.71%		O1v1	O1	none	Very high	98.56%		-	-	-	-	-	-	-	-	-	-	SHV-1
T7-488	27/01/2016	2016	PRJEB42350	SAMEA7774031	Klebsiella pneumoniae	strong	112	202169	456803	5530449	ST4660	5	0	0	0	ybt 12; ICEKp10	373	clb 1	66	iuc 2	3-3LV	iro 2	36	rmp 2; KpVP-2	7	-	wzi82	KL23	none	Very high	99.91%		O1v2	O1	none	Very high	98.42%		-	-	-	-	-	-	-	-	-	-	SHV-1
T7-490	26/01/2016	2016	PRJEB42350	SAMEA7774032	Klebsiella pneumoniae	strong	72	361531	770747	5602410	ST36	1	0	0	0	ybt 10; ICEKp4	71	-	0	-	0	-	0	-	0	-	wzi27	KL27	none	Very high	99.99%		O2v2	O2	none	Very high	98.44%		-	-	-	-	-	-	-	-	-	-	SHV-11
T7-491	28/01/2016	2016	PRJEB42350	SAMEA7774033	Klebsiella variicola subsp. variicola	strong	168	391553	1063996	5905590	ST2386	0	0	0	0	-	0	-	0	-	0	-	0	-	0	-	wzi379	KL43	*	Very high	98.50%		O3/O3a	O3/O3a	none	Very high	99.24%		-	-	-	-	-	-	-	-	-	-	LEN-2
T7-492	27/01/2016	2016	PRJEB42350	SAMEA7774034	Klebsiella pneumoniae	strong	79	366368	575123	5433429	ST985	0	0	0	0	-	0	-	0	-	0	-	0	-	0	-	wzi39	KL39	none	Very high	99.55%		O1v2	O1	none	Very high	99.40%		-	-	-	-	-	-	-	-	-	-	SHV-83
T7-493	29/01/2016	2016	PRJEB42350	SAMEA7774035	Klebsiella variicola subsp. variicola	strong	165	125278	516791	5782430	ST3084	0	0	0	0	-	0	-	0	-	0	-	0	-	0	-	wzi188	KL125	none	Very high	99.98%		O5	O5	none	Very high	99.52%		-	-	-	-	-	-	-	-	-	-	LEN-66
1 Kleborate https://github.com/katholt/Kleborate
2 Klebsiella sequence typing database https://bigsdb.pasteur.fr/klebsiella
3 Categorisation according to EUCAST clinical breakpoint table v11
4 Plasmid replicons were identified with PlasmidFinder v2020-07-13 (Carattoli A, Zankari E, Garcia-Fernandez A, et al. In silico detection and typing of plasmids using PlasmidFinder and plasmid multilocus sequence typing. Antimicrob Agents Chemother. 2014 Jul; 58(7): 3895-903.) using Abricate v0.9.9 (Seemann T. Abricate, Github. 2019. https://github.com/tseemann/abricate)
5 Lam MMC, Wyres KL, Judd LM, et al. Tracking key virulence loci encoding aerobactin and salmochelin siderophore synthesis in Klebsiella pneumoniae. Genome Med. 2018 Oct 29; 10(1): 77.
6 Wick RR, Heinz E, Holt KE, Wyres KL. Kaptive Web: User-Friendly Capsule and Lipopolysaccharide Serotype Prediction for Klebsiella Genomes. J Clin Microbiol. 2018 May 25; 56(6):e00197-18.
7 Intrinsic class A beta-lactamases obtained using the BIGSdb-Kp database (https://bigsdb.pasteur.fr/)
[truncated: 103 more columns]
